# Supplementary material for: An ultra-dense library resource for rapid deconvolution of mutations that cause phenotypes in Escherichia coli
Source: Nucleic Acids Res. 2015 Nov 17;44(5):e41. doi: 10.1093/nar/gkv1131 (PMC4797258; doi:10.1093/nar/gkv1131)
Supplement: SUPPLEMENTARY DATA [file supp_gkv1131_nar-01366-met-k-2015-File008.xls]

## Sheet: Table S1. Nehring et al.
Supplementary Table S1. KO-Deconvoluter library of Escherichia coli K12 strains
Library insertion number	Keio collection* strain name	Position in Keio collection*	Gene deleted	Genomic positions of bp deleted/replaced**
KO1	JW0008	31-H1	mog	9,306 - 9,893
KO2	JW0055	79-D8	yabP	58,474 - 59,124
KO3	JW5008	73-H10	yacG	111,649 - 111,846
KO4	JW0131	27-G10	yadC	149,715 - 150,953
KO5	JW0182	21-C1	yaeR	211,877 - 212,266
KO6	JW0217	31-F3	yafL	246,712 - 247,461
KO7	JW0282	15-A3	ykgJ	303,077 - 303,406
KO8	JW0321	15-H3	yahO	345,708 - 345,983
KO9	JW5053	75-F1	yaiZ	398,817 - 399,029
KO10	JW0424	27-C12	yajG	452,813 - 453,391
KO11	JW0467	25-G7	ybaL	500,786 - 502,462
KO12	JW0510	47-B3	ybcF	549,662 - 550,555
KO13	JW5083	75-B3	ybdF	604,741 - 605,109
KO14	JW0621	A-B5	ybeM_1†	657,254 - 657,481
KO15	JW0668	89-E7	ybfN	709,013 - 709,339
KO16	JW0709	43-H10	ybgD	751,452 - 752,018
KO17	JW0753	25-C9	ybhI	801,110 - 802,543
KO18	JW0803	25-D10	ybiS	854,047 - 854,967
KO19	JW0849	29-A9	ybjP	903,175 - 903,690
KO20	JW0886	3-D1	pflB	950,495 - 952,777
KO21	JW5124	75-H5	ycbF	1,003,170 - 1,003,880
KO22	JW0974	61-H12	cspG	1,050,684 - 1,050,896
KO23	JW5147	75-B7	ycdZ	1,099,519 - 1,100,010
KO24	JW1074	15-E12	yceD	1,146,017 - 1,146,538
KO25	JW1128	31-D8	ymfH	1,200,292 - 1,200,603
KO26	JW1185	31-E9	ycgY	1,244,383 - 1,244,823
KO27	JW1229	81-B8	ychE	1,297,821 - 1,298,468
KO28	JW1282	79-A8	ycjD	1,349,431 - 1,349,784
KO29	JW1326	13-B9	ynaJ	1,395,389 - 1,395,646
KO30	JW5216	75-E11	ydbL	1,443,904 - 1,444,230
KO31	JW5229	75-E12	ydcO	1,502,929 - 1,504,104
KO32	JW1468	15-B1	yddL	1,543,762 - 1,544,052
KO33	JW1502	7-H1	ydeU	1,590,689 - 1,592,089
KO34	JW5257	67-H10	ynfP	1,650,752 - 1,650,862
KO35	JW5265	77-A3	ydgJ	1,701,292 - 1,702,332
KO36	JW1665	81-F10	ydhZ	1,752,956 - 1,753,165
KO37	JW5911	67-F11	yniD	1,803,189 - 1,803,296
KO38	JW1754	19-B11	ydjA	1,846,149 - 1,846,700
KO39	JW1809	11-B10	yobD	1,902,825 - 1,903,283
KO40	JW5308	77-D6	yecN	1,950,290 - 1,950,685
KO41	JW1900	11-B12	yecF	1,993,842 - 1,994,066
KO42	JW1961	81-H10	yeeL_2†	2,050,300 - 2,050,626
KO43	JW2012	21-A7	wbbL_2†	2,099,420 - 2,099,701
KO44	JW2056	81-H11	yegJ	2,149,209 - 2,149,670
KO45	JW2102	65-B6	molR_1†	2,194,496 - 2,195,320
KO46	JW2145	19-D4	yeiH	2,247,739 - 2,248,788
KO47	JW2199	57-E7	yojI	2,304,994 - 2,306,637
KO48	JW5964	9-B9	ypaA	2,355,838 - 2,356,023
KO49	JW2289	21-G9	yfbS	2,407,542 - 2,409,374
KO50	JW2334	5-B6	yfcT	2,450,378 - 2,451,274
KO51	JW2379	21-H10	ypdC	2,499,152 - 2,500,009
KO52	JW2424	17-D5	yfeX	2,547,668 - 2,548,567
KO53	JW2465	45-F11	bcp	2,598,500 - 2,598,970
KO54	JW5404	77-H11	sseB	2,652,179 - 2,652,955
KO55	JW2546	27-C4	yfhL	2,697,685 - 2,697,945
KO56	JW5415	77-G12	yfjD	2,746,886 - 2,748,082
KO57	JW2647	11-G4	ygaM	2,798,156 - 2,798,497
KO58	JW2702	11-A5	ygbA	2,854,475 - 2,854,828
KO59	JW2748	23-F2	queE	2,902,769 - 2,903,440
KO60	JW5448	87-E6	ygdI	2,940,940 - 2,941,167
KO61	JW5457	79-C3	pbl	2,992,063 - 2,992,437
KO62	JW2870	33-H3	ygfF	3,043,180 - 3,043,923
KO63	JW2925	65-C7	yggN	3,098,926 - 3,099,645
KO64	JW2972	47-E9	yghA	3,147,684 - 3,148,568
KO65	JW3031	33-H8	ygiH	3,202,716 - 3,203,333
KO66	JW3074	33-B11	yhaH	3,250,326 - 3,250,691
KO67	JW3129	33-G12	yhbW	3,301,470 - 3,302,477
KO68	JW3178	83-E5	yhcC	3,351,143 - 3,352,072
KO69	JW3222	35-E3	yhdH	3,401,506 - 3,402,480
KO70	JW3255	35-D4	yhdN	3,437,163 - 3,437,531
KO71	JW3332	35-G5	yhfL	3,497,470 - 3,497,637
KO72	JW3377	35-H6	nfuA	3,543,646 - 3,544,221
KO73	JW3425	63-A8	livJ	3,596,578 - 3,597,681
KO74	JW3471	65-F9	yhiS	3,649,314 - 3,650,096
KO75	JW5659	71-G5	yhjY	3,698,586 - 3,699,857
KO76	JW3556	7-C3	yiaT	3,749,151 - 3,749,891
KO77	JW3597	45-E5	rfaL	3,794,971 - 3,796,230
KO78	JW3653	37-F1	yidI	3,854,438 - 3,854,887
KO79	JW5613	71-A3	yieK	3,896,694 - 3,897,416
KO80	JW3748	65-G10	ppiC	3,957,555 - 3,957,836
KO81	JW5591	73-F8	yigE	3,998,315 - 3,999,079
KO82	JW3837	37-D4	yihI	4,049,370 - 4,049,879
KO83	JW5559	87-D1	yiiM	4,100,845 - 4,101,519
KO84	JW3927	37-F6	yijP	4,146,555 - 4,148,288
KO85	JW3963	37-A7	yjaG	4,197,527 - 4,198,117
KO86	JW3998	37-B8	yjbI	4,248,978 - 4,250,306
KO87	JW5721	71-F11	yjcS	4,302,635 - 4,304,620
KO88	JW4087	37-E10	yjdI	4,349,866 - 4,350,096
KO89	JW4134	37-H11	yjeT	4,402,409 - 4,402,606
KO90	JW4193	39-F2	yjgA	4,455,337 - 4,455,888
KO91	JW4236	65-A2	yjgZ	4,499,283 - 4,499,612
KO92	JW4288	39-C4	yjiC	4,553,513 - 4,554,343
KO93	JW4327	65-B2	yjjB	4,599,647 - 4,599,973
KO94	JW5801	73-A6	yjjX	4,631,256 - 4,631,768
* = per (22).
** = reference for position is E. coli K12 sequenced reference strain MG1655 (60).
† = gene designation per EcoCyc (30).
