# Supplementary material for: An ultra-dense library resource for rapid deconvolution of mutations that cause phenotypes in Escherichia coli
Source: Nucleic Acids Res. 2015 Nov 17;44(5):e41. doi: 10.1093/nar/gkv1131 (PMC4797258; doi:10.1093/nar/gkv1131)
Supplement: SUPPLEMENTARY DATA [file supp_gkv1131_nar-01366-met-k-2015-File009.xls]

## Sheet: Table S2. Nehring et al.
Supplementary Table S2. Primers for PCR confirmation of Kan insertions
Allele name	Closest gene	Primer sequence 5' to 3'	Genomic position of first nt**	Genomic position of last nt**
i-1	mog S1	GGAAGGTATCCGTAAGTTTGC	9125	9145
	mog S2	TATCCTGATAAACGCCGCTGG	9372	9352
i-2	yabP S1	GGCCGCCCTGGCGGTCACTTC	58220	58240
	yabP S2	ATCTTCACGTCCATCTTGTCC	58571	58551
i-3	secM S1	GGCATAACGACATTTATACTG	107468	107488
	secM S2	CGGCCAGAAGTAGCGTTTACC	107758	107738
i-4	yadC S1	CCTGATAAATTGATGTTGTGC	149609	149629
	yadC S2	TAATCAAGGTAACGGCACATC	149838	149818
i-5	yaeR S1	AGTGTGAAACCATCCGTGTCG	212172	212192
	yaeR S2	TGATGCAGCAGAACGGTGGAG	212422	212402
i-6	pepD S1	AATCGCAGCGGCGAATGTTCC	254117	254137
	pepD S2	CTATCACCGGTCCACACTCTC	254362	254342
i-7	ykgJ S1	AAATGGCGCAAATACAGCGCC	302845	302865
	ykgJ S2	GAACGGAGTCGTCAATGAGGC	303140	303120
i-8	yahO S1	GCTGATGTGTTGGTACTGACC	345906	345926
	yahO S2	ACACCACAACAGGCACTGGAG	346182	346162
i-9	yaiZ S1	TCATTCTTAATGGCGTGGTGG	398881	398901
	yaiZ S2	ATCAGTATGTATCCGAAGCTG	399175	399155
i-10	yajG S1	TCCTGCAAGCATAAACAGAGC	453341	453361
	yajG S2	AAAGATTGAAACACAGGCCTC	453555	453535
i-11	ybaL S1	TTATTGGCCAGCATGCCGAGG	502383	502403
	ybaL S2	TACAGTCGCCATAAGCCTTTC	502660	502640
i-12	purE S1	GAACTGCATGGTAGCCCAGTC	552249	552269
	purE S2	TACTGGGTGCCTGGCATACGG	552520	552500
i-13	nfsB S1	GGTGTGATCGATCTCAATACC	603830	603850
	nfsB S2	ACACCAGTCTGGTGGTTGTTC	604100	604080
i-14	crcB S1	TAACGGTGCCAAAGGCCCTTC	656679	656699
	crcB S2	CGGTCTAACAACCTTCTCAAC	656937	656917
i-15	asnB S1	AAGCAGCACTGTGCGCAAGCG	698464	698484
	asnB S2	CGCAGCTCCTGCAATATATTG	698717	698697
i-16	ybgD S1	TATAGCTACGCCAGAATATCG	752050	752070
	ybgD S2	CAAGCGTTAATGGTTGATTGC	752417	752397
i-17	ybhI S1	GTCCGGTCATCTTTGGCGTGG	802401	802421
	ybhI S2	GCTCCAGATATCTGCGCACCG	802720	802700
i-18	ybiS S1	AAAGCCGACAACAGCGAAGGC	854914	854934
	ybiS S2	AACTAACACAGGCGTATCCTG	855194	855174
i-19	ybjP S1	ATTGAGGTCGAAGATAGTACC	902988	903008
	ybjP S2	CGACGATGTGCGTTACTTAGG	903250	903230
i-20	ycaK S1	GGTATTGAAGATGCCGATGTC	949359	949379
	ycaK S2	CTCGACGGTGTTAAACCACCG	949649	949629
i-21	ycbF S1	AAGTAATGTGGGAGTTGTGCC	1003742	1003762
	ycbF S2	AAAGTAAACTCATGAGCGCGC	1004058	1004038
i-22	cspG S1	CCATCCAGAGCAATGAATTCC	1050790	1050810
	cspG S2	TATTTGCAGCGCGACGTTATC	1051059	1051039
i-23	ycdZ S1	AACTGGTGTTACCTTCGCTGG	1099883	1099903
	ycdZ S2	TATGCTGTGCCTGATGTCGGC	1100227	1100207
i-24	rluC S1	CTGCACGCTGCAGCGTTGAAG	1145006	1145026
	rluC S2	CTAATCGCGCTGTGTCAGATG	1145290	1145270
i-25	ymfH S1	AGCATAAAGTTGTGGTGTCGG	1200476	1200496
	ymfH S2	GCAGCAGCTATCGTCAGACTC	1200845	1200825
i-26	dhaR S1	TGTCGGCTTTACTTGGGATCG	1252117	1252137
	dhaR S2	CACACATTCTATCTCGAAGCG	1252394	1252374
i-27	ychE S1	CCGGCATCAACGTGATTACGC	1298362	1298382
	ychE S2	GCCCAGGATTATGATGTGGCG	1298658	1298638
i-28	ycjD S1	TGAGTAGCTATAGTTGCCAGG	1349170	1349190
	ycjD S2	AGCAGTTGCCTATGATTCCAG	1349581	1349561
i-29	ynaJ S1	TCTGAGTGGACGACATCAATG	1395524	1395544
	ynaJ S2	TCCTCGGCAACACGGCGGAAC	1395808	1395788
i-30	ydbL S1	GTGTCGGTAGATGATATCGCG	1444123	1444143
	ydbL S2	GCGAGTATCGACGTAAATTCC	1444427	1444407
i-31	ydcO S1	GCCAGATTATTGCCGCTGAAC	1504014	1504034
	ydcO S2	ATAATGTCGCGACCGTCGGAC	1504352	1504332
i-32	yddM S1	AAGTTCGTCCAGTGATTCCTG	1550647	1550667
	yddM S2	CTTCCAGTTTGCCGCCGAAGG	1550984	1550964
i-33	lsrK S1	AATAAGGGTTGTGCTTAATGC	1596460	1596480
	lsrK S2	TATCAGGATTCACGCGATAAG	1596742	1596722
i-34	ynfP S1	GGTATACGGAAAATGGATGTC	1650621	1650641
	ynfP S2	AACACGAAAGAAGCACTAAGG	1650849	1650829
i-35	ydgJ S1	CTCTCATTGAAGTATGATGGC	1702341	1702361
	ydgJ S2	CTGAAACGACAAGAACGATCC	1702623	1702603
i-36	ydhZ S1	CCCTTAACATTGATCGTTATC	1752693	1752713
	ydhZ S2	AGCATATTGTTATCGCAGGCG	1753068	1753048
i-37	yniD S1	AACACTGGAAGATGGTGGTGG	1803214	1803234
	yniD S2	TTTGGACTGAAGGTGGCTTAC	1803456	1803436
i-38	pncA S1	ATTACCGATGGTTGTCGTGGC	1850430	1850450
	pncA S2	TGTTATTGCTCTGTGCGCTGG	1850730	1850710
i-39	yobD S1	TCGGCTGTTAATCCGCGTTCG	1903211	1903231
	yobD S2	GCAACCTTAACATATTTTGAG	1903482	1903462
i-40	yecN S1	GTGGCATCAGACCACTACGCC	1950084	1950104
	yecN S2	TACCATGAATGCGAATAGCGC	1950434	1950414
i-41	yecF S1	ATGCTGACGCTGATGCTGCAG	1993914	1993934
	yecF S2	GAAATAGTGATGACGCCAGAG	1994346	1994326
i-42	yeeL_2† S1	CAGAACTAGCCCTTCTCTCAC	2050101	2050121
	yeeL_2† S2	CTGATTACAAAACGCGATGGC	2050427	2050407
i-43	wbbL_2† S1	TCACTGCCATACCGACTACGC	2099253	2099273
	wbbL_2† S2	GCCTGGCTGGTGTCAGACTTC	2099607	2099587
i-44	yegJ S1	ACAAACGTAGAATATGGCCAG	2149506	2149526
	yegJ S2	CAGCAACGCAGGAACAACTCG	2149856	2149836
i-45	molR_1† S1	TATGGTGGCTAACCTGGCACC	2194217	2194237
	molR_1† S2	GCTTTGCCCTTTGGTGCCAAC	2194606	2194586
i-46	yeiE S1	CTTCTGTGGTTTTAGTTTCGG	2246527	2246547
	yeiE S2	CATTAAGTGAAGTTGCGGTCC	2246892	2246872
i-47	yojI S1	CAACACCAGCAGACTGGTATC	2306485	2306505
	yojI S2	TATGGGGCGGTGAATCGCGGC	2306834	2306814
i-48	yfaH S1	AACGACAATGACTATAGGTGG	2347519	2347539
	yfaH S2	TTGTAAGGCGATGCCTAATCC	2347747	2347727
i-49	yfbS S1	GCGACAATAACAAACAAAGCG	2409268	2409288
	yfbS S2	GTCATGTCATTGCGGTTAACG	2409585	2409565
i-50	smrB S1	AAACACCGCTGTGGCTGGCAC	2447049	2447069
	smrB S2	TGTGACAAGGCGGAAGTCTCG	2447396	2447376
i-51	ypdA S1	AGCGACGCTGCCACGATGGTG	2496355	2496375
	ypdA S2	CACGGGTGACTCTGAATAAGG	2496695	2496675
i-52	yfeX S1	CTGGCTGGTCTGAGAGTGCTG	2547453	2547473
	yfeX S2	CAACTGCTGAGCATGTTTGGC	2547787	2547767
i-53	bcp S1	GCATTCATCGCATCAGCTTCC	2598852	2598872
	bcp S2	TGCATAAAGGATGCCATTCTG	2599181	2599161
i-54	sseB S1	AGACGGTGGATTCCAGTAGAG	2652853	2652873
	sseB S2	TCGACTGCTCGGCGACTTACC	2653197	2653177
i-55	yfhL S1	GCGATAAGTGTACCGAATGCG	2697788	2697808
	yfhL S2	ACTATAAATAAGTGTCTGGGC	2698082	2698062
i-56	yfjH S1	GTGGTAGCATCGTTTTAACTC	2755373	2755393
	yfjH S2	AGCAACAATGAGTCAAGATGC	2755783	2755763
i-57	ygaC S1	ATGTGGCGATCTTGTTAGTGG	2797472	2797492
	ygaC S2	GCAGTTCGACACTGGCTGAAC	2797844	2797824
i-58	ygbA S1	AACAACGCCTCGTAATGCTCC	2854716	2854736
	ygbA S2	TGCACTCATGGGGTTATGTCC	2855123	2855103
i-59	queE S1	AAATCTACCAAACTTTACCGC	2902583	2902603
	queE S2	TACGCGATATTGAAGCACTGG	2902947	2902927
i-60	mltA S1	CCCTAAACGCATAAATGCCTG	2943902	2943922
	mltA S2	GGTCAGTACGAACTGCGTCTG	2944285	2944265
i-61	xdhC S1	GGCCTGATTATGGCTACCACG	3001835	3001855
	xdhC S2	CGCTGGAGGAGATGGAAAAGC	3002169	3002149
i-62	ygfF S1	GCCAACAGTAATGCAGTTGCC	3043859	3043879
	ygfF S2	CTGCTCCTGCGTACCGATTAG	3044223	3044203
i-63	yggN S1	GTAATGCCAATGCTGCACCAC	3098681	3098701
	yggN S2	TCCTCAATCCAAACCGAGTGG	3099048	3099028
i-64	yghB S1	CTGTGGGTCAGCGTGGTAACC	3152071	3152091
	yghB S2	AGGCGCGGATGATGATCATCC	3152444	3152424
i-65	bacA S1	GTTGCCCAAAGCCTGAATGAG	3201132	3201152
	bacA S2	GCAACGGCGCTCGATCTCTAC	3201535	3201515
i-66	yhaH S1	CCTCTGATAATTAGCTAAGTG	3250054	3250074
	yhaH S2	CCCAGCACGAACGTAAAGATG	3250438	3250418
i-67	yhbW S1	TGAGTATGTCGTTGGTAGGTG	3302308	3302328
	yhbW S2	GATTCTGGTGTTTGGCGTCGG	3302670	3302650
i-68	gltB S1	CACACCTTTATGACAGTCAGG	3352358	3352378
	gltB S2	TCATACGCGCGCCTCGCATTC	3352657	3352637
i-69	yhdH S1	AGTAATGACGCCACCAGAACG	3402306	3402326
	yhdH S2	CATAAACCTAACAGGCGACGG	3402709	3402689
i-70	rpsQ S1	TGCTCCGCTAATGTCAACTAC	3446177	3446197
	rpsQ S2	ACGAATGCGGTATCGGTGACG	3446439	3446419
i-71	yhfL S1	AGTACTGGCTACGTTAACTGC	3497505	3497525
	yhfL S2	TGTAATGTGGAGGAAGATCAC	3497830	3497810
i-72	nfuA S1	CTGAAAGGTGTGCGCGATCTC	3544165	3544185
	nfuA S2	TTATTGTAGTCAGATGTCAGG	3544463	3544443
i-73	livJ S1	CTGGGAGAAGTGTTAATCGTC	3596375	3596395
	livJ S2	CTGAATCAGTCTGACGATCCG	3596742	3596722
i-74	yhiS S1	CGGGTTCGTTCTAACCTTGTC	3649985	3650005
	yhiS S2	ATGTTATTCACGCTGGCCAAC	3650273	3650253
i-75	yhjV S1	GCTGGTGTTCTTTCAGTTGGG	3699683	3699703
	yhjV S2	CTCAGCGGTGAACTACCAAGC	3700057	3700037
i-76	yiaT S1	ATCTGCCGGAAATAGCCAACG	3748909	3748929
	yiaT S2	CGGAAGAGATTACCGACAGCC	3749230	3749210
i-77	waaL S1	ATAATTGAAGCAGGGTCACTG	3795991	3796011
	waaL S2	TTCACGTACTCCGGAATATCC	3796415	3796395
i-78	yidI S1	TTATTGGCGGTATGCGTAAGG	3854721	3854741
	yidI S2	TCGTCCACGTCCACAAGATGG	3855036	3855016
i-79	yieH S1	CAGTTGCCGGTGCACAATCTG	3895299	3895319
	yieH S2	TATCACCCAAAGAACCAGCGG	3895654	3895634
i-80	yifE S1	ACTCTTCGTAGCAGTATGCCG	3946282	3946302
	yifE S2	ATCGATTCGTGCCTGGCAGCG	3946625	3946605
i-81	yigF S1	TGGTATCCGTGGTATTCCTGC	4000230	4000250
	yigF S2	GGTGCACTAATTGGCGTTAAC	4000558	4000538
i-82	yihI S1	TGAGTTGATGCAGAAACTCGG	4049780	4049800
	yihI S2	CTGTACAGACATGCTCACTCC	4050079	4050059
i-83	sodA S1	TGTGGGAACATGCTTACTACC	4099338	4099358
	sodA S2	TGCATTTCCATCACCTGTCGG	4099717	4099697
i-84	yijP S1	ATGGCCTGTAGCAGAGTAGAG	4148188	4148208
	yijP S2	AGAAGGCCAGGAACCGGATCC	4148557	4148537
i-85	rsd S1	TTGTCAGACGACGGATGAAGC	4194152	4194172
	rsd S2	TGCTGGAAGATAAGCTGATTC	4194416	4194396
i-86	yjbI S1	CCAGACATGAGATGTTGCCTG	4250173	4250193
	yjbI S2	CGAACTCTCCGTTACATAACG	4250526	4250506
i-87	yjcS S1	ATGCGAGAGAGAACTGTTGGC	4302404	4302424
	yjcS S2	AGATCTGCACGCCGTGCTGAC	4302788	4302768
i-88	yjdO S1	GTGATTGGTGTGAACATATCC	4350964	4350984
	yjdO S2	CTGCGCTGGAATATGGTCTGC	4351353	4351333
i-89	yjeT S1	TTGGTACTGGAAGGTTTAGGG	4402445	4402465
	yjeT S2	ACGAGAGTATGGCCTGCGTTG	4402843	4402823
i-90	yjgA S1	TATTCTGGTGATGAGCAACGG	4455094	4455114
	yjgA S2	TCAAGGTGATGACGCCATCGC	4455508	4455488
i-91	yjgZ S1	AATCAACCATCGTCAGAGTGC	4499817	4499837
	yjgZ S2	CTGTTTGACATTGTCATGCCC	4499999	4499979
i-92	yjiC S1	ACGTTAAGCAACGTCTGCTGG	4553275	4553295
	yjiC S2	ATAGAAGCCTATCCCGGTACC	4553674	4553654
i-93	mdoB S1	AAACCACCAGGTGTTACGTCC	4597381	4597401
	mdoB S2	TCCTGAACCGCGAAACGCCGC	4597723	4597703
i-94	nadR S1	TGCTGGTGGAGATGCTCGAAG	4626449	4626469
	nadR S2	CCGGTCTACAACAGCCTTAGC	4626726	4626706
** = reference for position is E. coli K12 sequenced reference strain MG1655 (60).
† = gene designation per EcoCyc (30).
