# Supplementary material for: An ultra-dense library resource for rapid deconvolution of mutations that cause phenotypes in Escherichia coli
Source: Nucleic Acids Res. 2015 Nov 17;44(5):e41. doi: 10.1093/nar/gkv1131 (PMC4797258; doi:10.1093/nar/gkv1131)
Supplement: SUPPLEMENTARY DATA [file supp_gkv1131_nar-01366-met-k-2015-File010.xls]

## Sheet: Table S3. Nehring et al.
Supplementary Table S3. Predicted co-transduction frequencies of known genes with Deconvoluter insertions
Gene	KO alleles	i alleles
aaeA	KO69 (62%)	i-69 (60%)
aaeB	KO69 (59%)	i-69 (56%)
aaeR	KO69 (65%)	i-69 (62%)
aaeX	KO69 (63%)	i-69 (61%)
aas	KO61 (53%)	i-60 (36%), i-61 (36%)
aat	KO19 (46%), KO20 (44%)	i-19 (45%), i-20 (45%)
abgA	KO29 (82%)	i-29 (82%)
abgB	KO29 (86%)	i-29 (86%)
abgR	KO29 (79%)	i-29 (79%)
abgT	KO29 (90%)	i-29 (90%)
abrB	KO16 (86%)	i-16 (84%)
accA	KO5 (92%)	i-5 (91%)
accB	KO69 (96%)	i-69 (97%)
accC	KO69 (94%)	i-69 (94%)
accD	KO50 (53%), KO49 (47%)	i-50 (60%), i-49 (47%)
aceA	KO85 (56%)	i-85 (48%)
aceB	KO85 (59%)	i-85 (51%)
aceE	KO3 (67%), KO4 (42%)	i-3 (57%), i-4 (42%)
aceF	KO3 (62%), KO4 (46%)	i-3 (53%), i-4 (46%)
aceK	KO85 (52%)	i-85 (45%)
ackA	KO49 (92%)	i-49 (92%)
acnA	KO28 (63%)	i-28 (63%)
acnB	KO4 (57%), KO3 (49%)	i-4 (57%), i-3 (42%)
acpH	KO9 (42%), KO10 (36%)	i-9 (43%), i-10 (35%)
acpP	KO24 (87%)	i-24 (84%)
acpS	KO55 (97%)	i-55 (97%)
acpT	KO73 (64%)	i-73 (62%)
acrA	KO11 (57%)	i-11 (55%)
acrB	KO11 (54%), KO10 (36%)	i-11 (50%), i-10 (36%)
acrD	KO53 (70%)	i-53 (69%)
acrE	KO69 (73%), KO70 (43%)	i-69 (73%)
acrF	KO69 (68%), KO70 (46%)	i-69 (68%)
acrR	KO11 (60%)	i-11 (56%)
acrS	KO69 (76%), KO70 (41%)	i-69 (76%)
acrZ	KO17 (80%)	i-17 (77%)
acs	KO87 (55%)	i-87 (55%)
actP	KO87 (50%)	i-87 (50%)
acuI	KO69 (99%)	i-69 (98%)
ada	KO47 (96%)	i-47 (96%)
add	KO35 (98%)	i-35 (95%)
adeD	KO78 (69%)	i-78 (68%)
adeP	KO79 (92%)	i-79 (96%)
adeQ	KO78 (65%)	i-78 (64%)
adhE	KO27 (95%)	i-27 (93%)
adhP	KO32 (80%)	i-32 (98%)
adiA	KO88 (67%)	i-88 (64%)
adiC	KO88 (60%), KO87 (35%)	i-88 (57%)
adiY	KO88 (63%)	i-88 (60%)
adk	KO11 (88%)	i-11 (84%)
aegA	KO53 (59%)	i-53 (57%)
aer	KO65 (66%)	i-65 (61%)
aes	KO11 (94%)	i-11 (89%)
afuC	KO7 (41%)	i-6 (44%), i-7 (41%)
agaB	KO67 (53%)	i-67 (51%)
agaC	KO67 (54%)	i-67 (52%)
agaD	KO67 (56%)	i-67 (54%)
agaI	KO67 (57%)	i-67 (55%)
agaR	KO67 (42%), KO66 (41%)	i-66 (40%), i-67 (40%)
agaS	KO67 (50%)	i-67 (48%)
agaV	KO67 (46%), KO66 (38%)	i-67 (44%), i-66 (37%)
agp	KO22 (62%)	i-22 (62%)
agrA	KO74 (91%)	i-74 (88%)
agrB	KO74 (91%)	i-74 (89%)
ahpC	KO14 (54%)	i-14 (54%)
ahpF	KO14 (56%)	i-14 (56%)
ahr	KO91 (84%)	i-91 (83%)
aidB	KO89 (72%)	i-89 (72%)
ais	KO48 (80%)	i-48 (60%)
alaA	KO49 (96%)	i-49 (91%)
alaC	KO51 (90%)	i-51 (97%)
alaE	KO57 (98%)	i-57 (99%)
alaS	KO57 (51%)	i-57 (49%)
alaT	KO82 (63%)	i-82 (62%)
alaU	KO70 (68%), KO69 (46%)	i-70 (49%), i-69 (47%)
alaV	KO5 (65%), KO6 (49%)	i-5 (65%), i-6 (36%)
alaW	KO51 (59%)	i-51 (52%)
alaX	KO51 (59%)	i-51 (52%)
aldA	KO31 (59%)	i-31 (56%)
aldB	KO76 (89%)	i-76 (87%)
alkA	KO44 (88%)	i-44 (87%)
alkB	KO47 (99%)	i-47 (99%)
allA	KO12 (56%), KO11 (35%)	i-12 (50%), i-11 (35%)
allB	KO12 (71%)	i-12 (65%)
allC	KO12 (84%)	i-12 (77%)
allD	KO12 (87%)	i-12 (80%)
allE	KO12 (81%)	i-12 (74%)
allR	KO12 (56%)	i-12 (52%)
allS	KO12 (54%), KO11 (37%)	i-12 (48%), i-11 (37%)
alpA	KO56 (76%)	i-56 (96%)
alr	KO86 (64%)	i-86 (64%)
alsA	KO87 (90%)	i-87 (84%)
alsB	KO87 (86%)	i-87 (80%)
alsC	KO87 (93%)	i-87 (87%)
alsE	KO87 (95%)	i-87 (90%)
alsK	KO87 (98%)	i-87 (92%)
alsR	KO87 (83%)	i-87 (78%)
alx	KO66 (65%)	i-66 (66%)
amiA	KO52 (93%)	i-52 (91%)
amiB	KO89 (79%)	i-89 (78%)
amiC	KO60 (85%)	i-60 (93%)
amiD	KO19 (97%)	i-19 (96%)
amn	KO42 (91%)	i-42 (90%)
ampC	KO89 (41%), KO88 (40%)	i-88 (42%), i-89 (40%)
ampD	KO3 (80%)	i-3 (70%)
ampE	KO3 (78%)	i-3 (68%)
ampG	KO10 (98%)	i-10 (96%)
ampH	KO9 (89%)	i-9 (88%)
amtB	KO10 (52%), KO11 (37%)	i-10 (52%), i-11 (35%)
amyA	KO41 (71%)	i-41 (71%)
anmK	KO35 (62%)	i-35 (62%)
ansA	KO38 (92%)	i-38 (96%)
ansB	KO63 (98%)	i-63 (98%)
ansP	KO31 (53%), KO32 (50%)	i-31 (53%), i-32 (38%)
apaG	KO2 (80%)	i-2 (81%)
apaH	KO2 (79%)	i-2 (79%)
apbE	KO47 (93%)	i-47 (93%)
aphA	KO86 (56%)	i-86 (56%)
appA	KO22 (72%)	i-22 (72%)
appY	KO13 (48%)	i-13 (50%)
apt	KO11 (73%)	i-11 (69%)
aqpZ	KO19 (70%)	i-19 (69%)
araA	KO2 (77%)	i-2 (75%)
araB	KO2 (73%)	i-2 (71%)
araC	KO2 (69%)	i-2 (67%)
araD	KO2 (80%)	i-2 (78%)
araE	KO61 (67%)	i-61 (47%)
araF	KO41 (72%)	i-41 (72%)
araG	KO41 (69%)	i-41 (69%)
araH	KO41 (66%)	i-41 (66%)
araJ	KO9 (68%)	i-9 (68%)
arcA	KO94 (83%), KO1 (70%)	i-1 (71%), i-94 (70%)
arcB	KO68 (96%)	i-68 (92%)
arcZ	KO68 (93%)	i-68 (89%)
arfA	KO70 (98%)	i-70 (73%)
arfB	KO5 (92%)	i-5 (92%)
argA	KO60 (81%)	i-60 (89%)
argB	KO84 (83%)	i-84 (83%)
argC	KO84 (85%)	i-84 (85%)
argD	KO71 (73%)	i-71 (73%)
argE	KO84 (88%)	i-84 (89%)
argF	KO7 (63%)	i-7 (64%)
argG	KO67 (62%)	i-67 (62%)
argH	KO84 (80%)	i-84 (80%)
argI	KO90 (51%), KO91 (45%)	i-90 (50%), i-91 (44%)
argK	KO62 (56%)	i-62 (56%)
argO	KO62 (46%)	i-62 (47%)
argP	KO62 (63%)	i-62 (63%)
argQ	KO57 (56%)	i-57 (55%)
argR	KO69 (54%)	i-69 (52%)
argS	KO40 (77%)	i-40 (76%)
argT	KO49 (59%), KO50 (42%)	i-49 (59%), i-50 (48%)
argU	KO12 (65%)	i-12 (69%)
argV	KO57 (55%)	i-57 (53%)
argW	KO50 (66%)	i-50 (56%)
argX	KO81 (55%), KO80 (46%)	i-81 (51%)
argY	KO57 (56%)	i-57 (54%)
argZ	KO57 (56%)	i-57 (54%)
ariR	KO25 (61%), KO26 (36%)	i-25 (61%)
arnA	KO48 (70%)	i-48 (52%)
arnB	KO48 (77%)	i-48 (56%)
arnC	KO48 (74%)	i-48 (55%)
arnD	KO48 (67%)	i-48 (50%)
arnE	KO48 (62%)	i-48 (45%)
arnF	KO48 (61%)	i-48 (45%)
arnT	KO48 (64%)	i-48 (47%)
aroA	KO20 (83%)	i-20 (75%)
aroB	KO71 (54%), KO72 (38%)	i-71 (55%), i-72 (37%)
aroC	KO50 (85%)	i-50 (93%)
aroD	KO36 (51%)	i-36 (51%)
aroE	KO70 (76%), KO69 (41%)	i-70 (55%), i-69 (41%)
aroF	KO56 (77%)	i-56 (56%)
aroG	KO17 (60%)	i-17 (56%)
aroH	KO37 (59%)	i-37 (59%)
aroK	KO71 (53%), KO72 (39%)	i-71 (53%), i-72 (38%)
aroL	KO9 (81%)	i-9 (81%)
aroM	KO9 (78%)	i-9 (78%)
aroP	KO3 (75%), KO4 (36%)	i-3 (65%), i-4 (36%)
arpA	KO85 (49%), KO86 (35%)	i-85 (42%)
arrS	KO74 (83%)	i-74 (83%)
arsB	KO74 (95%)	i-74 (93%)
arsC	KO74 (97%)	i-74 (95%)
arsR	KO74 (92%)	i-74 (90%)
artI	KO19 (96%)	i-19 (96%)
artJ	KO19 (89%)	i-19 (89%)
artM	KO19 (92%)	i-19 (92%)
artP	KO19 (98%)	i-19 (98%)
artQ	KO19 (94%)	i-19 (94%)
ascB	KO58 (62%)	i-58 (61%)
ascF	KO58 (59%)	i-58 (57%)
ascG	KO58 (56%)	i-58 (55%)
asd	KO73 (44%), KO72 (37%)	i-73 (44%), i-72 (37%)
aslA	KO81 (61%), KO80 (42%)	i-81 (56%)
aslB	KO81 (57%), KO80 (44%)	i-81 (53%)
asmA	KO44 (72%)	i-44 (71%)
asnA	KO79 (37%)	i-80 (50%)
asnB	KO15 (69%)	i-15 (97%)
asnC	KO79 (38%)	i-80 (48%), i-79 (35%)
asnS	KO21 (60%)	i-21 (57%)
asnT	KO42 (79%)	i-42 (79%)
asnU	KO42 (80%)	i-42 (79%)
asnV	KO42 (74%)	i-42 (73%)
asnW	KO42 (84%)	i-42 (84%)
aspA	KO88 (60%)	i-88 (63%)
aspC	KO21 (53%)	i-21 (52%)
aspS	KO40 (92%)	i-40 (92%)
aspT	KO80 (67%)	i-80 (95%)
aspU	KO5 (57%), KO6 (56%)	i-5 (57%), i-6 (42%)
aspV	KO6 (74%), KO5 (43%)	i-6 (56%), i-5 (43%)
asr	KO34 (54%)	i-34 (54%)
astA	KO38 (55%), KO37 (42%)	i-38 (47%), i-37 (42%)
astB	KO38 (50%), KO37 (47%)	i-37 (47%), i-38 (42%)
astC	KO38 (57%), KO37 (40%)	i-38 (49%), i-37 (40%)
astD	KO38 (53%), KO37 (44%)	i-38 (45%), i-37 (44%)
astE	KO37 (49%), KO38 (48%)	i-37 (49%), i-38 (40%)
atoA	KO47 (60%)	i-47 (60%), i-48 (42%)
atoB	KO47 (55%)	i-47 (55%), i-48 (46%)
atoC	KO47 (64%)	i-47 (64%), i-48 (39%)
atoD	KO47 (61%)	i-47 (61%), i-48 (41%)
atoE	KO47 (57%)	i-47 (57%), i-48 (44%)
atoS	KO47 (67%)	i-47 (67%), i-48 (36%)
atpA	KO79 (52%)	i-79 (48%), i-80 (35%)
atpB	KO79 (47%)	i-79 (44%), i-80 (39%)
atpC	KO79 (57%)	i-79 (55%)
atpD	KO79 (56%)	i-79 (53%)
atpE	KO79 (48%)	i-79 (45%), i-80 (38%)
atpF	KO79 (49%)	i-79 (45%), i-80 (38%)
atpG	KO79 (54%)	i-79 (50%)
atpH	KO79 (50%)	i-79 (46%), i-80 (37%)
atpI	KO79 (46%)	i-79 (43%), i-80 (40%)
avtA	KO76 (71%)	i-76 (71%)
azoR	KO31 (47%)	i-31 (45%)
azuC	KO41 (78%)	i-41 (77%)
bacA	KO65 (97%)	i-65 (99%)
baeR	KO44 (66%)	i-44 (66%)
baeS	KO44 (68%)	i-44 (68%)
bamA	KO5 (66%)	i-5 (66%)
bamB	KO54 (59%)	i-54 (56%)
bamC	KO53 (94%)	i-53 (92%)
bamD	KO56 (67%)	i-56 (49%)
bamE	KO56 (89%)	i-56 (89%)
barA	KO59 (70%), KO60 (40%)	i-59 (69%), i-60 (35%)
basR	KO88 (55%), KO87 (39%)	i-88 (52%), i-87 (36%)
basS	KO88 (53%), KO87 (40%)	i-88 (50%), i-87 (37%)
bax	KO76 (63%)	i-76 (63%)
bcp	KO53 (99%)	i-53 (99%)
bcr	KO47 (38%), KO46 (37%)	i-47 (35%)
bcsA	KO75 (81%)	i-75 (78%)
bcsB	KO75 (75%)	i-75 (72%)
bcsC	KO75 (66%)	i-75 (63%)
bcsE	KO75 (90%)	i-75 (87%)
bcsF	KO75 (93%)	i-75 (89%)
bcsG	KO75 (96%)	i-75 (92%)
bcsZ	KO75 (71%)	i-75 (68%)
bdcA	KO90 (60%), KO91 (38%)	i-90 (57%), i-91 (37%)
bdcR	KO90 (57%), KO91 (39%)	i-90 (56%), i-91 (38%)
bdm	KO32 (73%)	i-32 (90%)
bepA	KO53 (60%)	i-53 (60%)
betA	KO8 (51%), KO7 (47%)	i-8 (50%), i-7 (46%)
betB	KO8 (54%), KO7 (44%)	i-8 (54%), i-7 (43%)
betI	KO8 (56%), KO7 (42%)	i-8 (56%), i-7 (42%)
betT	KO8 (59%), KO7 (40%)	i-8 (59%), i-7 (39%)
bfd	KO70 (38%)	i-70 (54%)
bfr	KO70 (39%)	i-70 (55%)
bglA	KO62 (98%)	i-62 (95%)
bglB	KO79 (90%)	i-79 (84%)
bglF	KO79 (85%)	i-79 (80%)
bglG	KO79 (81%)	i-79 (76%)
bglH	KO79 (94%)	i-79 (89%)
bglJ	KO93 (93%), KO94 (36%)	i-93 (86%), i-94 (44%)
bglX	KO45 (45%), KO46 (36%)	i-45 (43%), i-46 (38%)
bhsA	KO24 (48%)	i-24 (45%)
bioA	KO17 (85%)	i-17 (85%)
bioB	KO17 (82%)	i-17 (82%)
bioC	KO17 (76%)	i-17 (76%)
bioD	KO17 (75%)	i-17 (75%)
bioF	KO17 (79%)	i-17 (79%)
bioH	KO72 (97%)	i-72 (95%)
birA	KO84 (45%), KO85 (41%)	i-85 (46%), i-84 (45%)
bisC	KO75 (65%)	i-75 (65%)
blc	KO88 (42%), KO89 (39%)	i-88 (43%), i-89 (39%)
blr	KO35 (99%)	i-35 (100%)
bluF	KO25 (65%)	i-25 (65%)
bluR	KO25 (67%)	i-25 (67%)
bolA	KO10 (99%)	i-10 (99%)
borD	KO13 (39%), KO12 (38%)	i-12 (41%), i-13 (41%)
brnQ	KO9 (50%)	i-9 (50%)
bsmA	KO89 (68%)	i-89 (68%)
bssR	KO18 (46%), KO19 (41%)	i-18 (46%), i-19 (41%)
bssS	KO23 (51%), KO24 (41%)	i-23 (51%), i-24 (42%)
btuB	KO84 (63%)	i-84 (63%)
btuC	KO37 (72%)	i-37 (71%)
btuD	KO37 (68%)	i-37 (68%)
btuE	KO37 (70%)	i-37 (69%)
btuF	KO4 (39%)	i-4 (37%)
btuR	KO28 (45%), KO27 (36%)	i-28 (45%), i-27 (36%)
cadA	KO88 (84%)	i-88 (87%)
cadB	KO88 (80%)	i-88 (82%)
cadC	KO88 (75%)	i-88 (78%)
caiA	KO2 (54%)	i-2 (54%)
caiB	KO2 (51%), KO1 (36%)	i-2 (52%), i-1 (35%)
caiC	KO2 (49%), KO1 (39%)	i-2 (49%), i-1 (38%)
caiD	KO2 (46%), KO1 (41%)	i-2 (46%), i-1 (40%)
caiE	KO2 (45%), KO1 (42%)	i-2 (45%), i-1 (41%)
caiF	KO2 (44%), KO1 (43%)	i-2 (44%), i-1 (42%)
caiT	KO2 (56%)	i-2 (56%)
can	KO4 (79%)	i-4 (79%)
carA	KO1 (51%), KO2 (37%)	i-1 (49%), i-2 (37%)
carB	KO1 (46%), KO2 (40%)	i-1 (45%), i-2 (41%)
casA	KO59 (49%), KO58 (40%)	i-59 (49%), i-58 (40%)
casB	KO59 (47%), KO58 (41%)	i-59 (47%), i-58 (41%)
casC	KO59 (45%), KO58 (43%)	i-59 (45%), i-58 (43%)
casD	KO58 (44%), KO59 (44%)	i-58 (44%), i-59 (44%)
casE	KO58 (45%), KO59 (43%)	i-58 (45%), i-59 (43%)
cbdA	KO22 (66%)	i-22 (65%)
cbdB	KO22 (69%)	i-22 (69%)
cbdX	KO22 (71%)	i-22 (70%)
cbeA	KO43 (44%), KO42 (43%)	i-43 (44%), i-42 (42%)
cbl	KO42 (78%)	i-42 (77%)
cbpA	KO22 (69%)	i-22 (69%)
cbpM	KO22 (70%)	i-22 (70%)
cbrA	KO78 (66%), KO79 (36%)	i-78 (66%), i-79 (38%)
cbrB	KO79 (97%)	i-79 (99%)
cbrC	KO79 (99%)	i-79 (97%)
cbtA	KO43 (45%), KO42 (42%)	i-43 (45%), i-42 (41%)
cca	KO65 (94%)	i-65 (98%)
ccmA	KO47 (74%)	i-47 (70%)
ccmB	KO47 (72%)	i-47 (68%)
ccmC	KO47 (70%)	i-47 (67%)
ccmD	KO47 (69%)	i-47 (65%)
ccmE	KO47 (69%)	i-47 (65%)
ccmF	KO47 (66%)	i-47 (62%)
ccmH	KO47 (61%)	i-47 (57%)
cdaR	KO5 (36%)	i-5 (35%)
cdd	KO46 (56%)	i-46 (57%)
cdh	KO83 (81%)	i-83 (76%)
cdsA	KO5 (60%)	i-5 (59%)
cedA	KO37 (77%)	i-37 (77%)
cfa	KO36 (66%)	i-36 (66%)
chaA	KO26 (41%), KO27 (38%)	i-26 (55%), i-27 (37%)
chaB	KO27 (40%), KO26 (39%)	i-26 (53%), i-27 (39%)
chaC	KO27 (41%), KO26 (38%)	i-26 (52%), i-27 (40%)
chbA	KO37 (63%), KO38 (37%)	i-37 (63%)
chbB	KO37 (59%), KO38 (39%)	i-37 (59%)
chbC	KO37 (61%), KO38 (38%)	i-37 (61%)
chbF	KO37 (67%)	i-37 (67%)
chbG	KO37 (69%)	i-37 (69%)
chbR	KO37 (64%), KO38 (36%)	i-37 (64%)
cheA	KO40 (48%), KO41 (48%)	i-41 (48%), i-40 (47%)
cheB	KO40 (61%), KO41 (38%)	i-40 (60%), i-41 (37%)
cheR	KO40 (59%), KO41 (39%)	i-40 (57%), i-41 (39%)
cheW	KO40 (50%), KO41 (46%)	i-40 (50%), i-41 (46%)
cheY	KO40 (62%), KO41 (36%)	i-40 (61%), i-41 (36%)
cheZ	KO40 (63%), KO41 (36%)	i-40 (63%), i-41 (35%)
chiA	KO70 (36%)	i-70 (51%)
chiP	KO15 (98%)	i-15 (74%)
chiQ	KO15 (100%)	i-15 (72%)
chiX	KO11 (88%)	i-11 (89%)
cho	KO37 (54%), KO38 (44%)	i-37 (54%), i-38 (36%)
chpB	KO90 (77%)	i-90 (77%)
chpS	KO90 (76%)	i-90 (76%)
chrR	KO79 (89%)	i-79 (93%)
cirA	KO46 (89%)	i-46 (92%)
citA	KO14 (86%)	i-14 (87%)
citB	KO14 (89%)	i-14 (90%)
citC	KO14 (81%)	i-14 (82%)
citD	KO14 (79%)	i-14 (81%)
citE	KO14 (78%)	i-14 (79%)
citF	KO14 (75%)	i-14 (76%)
citG	KO14 (71%)	i-14 (72%)
citT	KO14 (68%)	i-14 (69%)
citX	KO14 (72%)	i-14 (73%)
clcA	KO4 (42%)	i-4 (40%)
clcB	KO34 (66%)	i-34 (65%)
clpA	KO19 (51%), KO20 (39%)	i-19 (50%), i-20 (41%)
clpB	KO56 (59%)	i-56 (43%)
clpP	KO10 (92%)	i-10 (92%)
clpS	KO19 (54%), KO20 (37%)	i-19 (53%), i-20 (39%)
clpX	KO10 (89%)	i-10 (89%)
clsA	KO27 (76%)	i-27 (76%)
clsB	KO17 (52%)	i-17 (52%)
clsC	KO23 (82%)	i-23 (82%)
cmk	KO20 (78%)	i-20 (70%)
cmoA	KO40 (99%)	i-40 (97%)
cmoB	KO40 (96%)	i-40 (95%)
cmtA	KO63 (46%)	i-63 (46%)
cmtB	KO63 (48%)	i-63 (48%)
cnu	KO35 (98%)	i-35 (98%)
coaA	KO84 (43%), KO85 (42%)	i-85 (48%), i-84 (44%)
coaD	KO77 (68%)	i-77 (69%)
coaE	KO3 (97%)	i-3 (85%)
cobB	KO25 (49%)	i-25 (49%)
cobC	KO14 (70%)	i-14 (68%), i-15 (35%)
cobS	KO42 (68%)	i-42 (67%)
cobT	KO42 (70%)	i-42 (69%)
cobU	KO42 (66%)	i-42 (65%)
codA	KO8 (73%)	i-8 (73%)
codB	KO8 (76%)	i-8 (76%)
cof	KO10 (64%)	i-10 (65%)
cohE	KO25 (96%)	i-25 (96%)
copA	KO11 (81%)	i-11 (81%)
corA	KO81 (97%)	i-81 (99%)
cpdA	KO64 (41%), KO65 (37%)	i-64 (47%), i-65 (39%)
cpdB	KO90 (48%)	i-90 (48%)
cpsB	KO43 (47%), KO44 (38%)	i-43 (47%), i-44 (38%)
cpsG	KO43 (50%), KO44 (36%)	i-43 (49%), i-44 (35%)
cptA	KO62 (87%)	i-62 (85%)
cpxA	KO83 (98%)	i-83 (92%)
cpxP	KO83 (92%)	i-83 (87%)
cpxR	KO83 (95%)	i-83 (89%)
cra	KO3 (45%), KO2 (35%)	i-3 (53%)
creA	KO94 (94%), KO1 (61%)	i-94 (80%), i-1 (61%)
creB	KO94 (92%), KO1 (62%)	i-94 (79%), i-1 (62%)
creC	KO94 (89%), KO1 (65%)	i-94 (76%), i-1 (65%)
creD	KO94 (85%), KO1 (68%)	i-94 (72%), i-1 (68%)
crfC	KO87 (48%), KO88 (45%)	i-87 (44%), i-88 (42%)
croE	KO25 (95%)	i-25 (95%)
crp	KO71 (66%)	i-71 (65%)
crr	KO52 (65%)	i-52 (65%)
csdA	KO60 (98%)	i-60 (94%)
csdE	KO60 (95%)	i-60 (96%)
csgA	KO23 (89%)	i-23 (89%)
csgB	KO23 (90%)	i-23 (90%)
csgC	KO23 (88%)	i-23 (88%)
csgD	KO23 (94%)	i-23 (94%)
csgE	KO23 (95%)	i-23 (95%)
csgF	KO23 (97%)	i-23 (97%)
csgG	KO23 (99%)	i-23 (99%)
csiD	KO57 (71%)	i-57 (73%)
csiE	KO54 (70%)	i-54 (70%)
csiR	KO57 (88%)	i-57 (90%)
cspA	KO75 (54%)	i-75 (55%)
cspB	KO34 (70%)	i-34 (70%)
cspC	KO39 (94%)	i-39 (94%)
cspD	KO19 (55%), KO20 (36%)	i-19 (54%), i-20 (38%)
cspE	KO14 (98%)	i-14 (100%)
cspF	KO34 (71%)	i-34 (71%)
cspG	KO22 (100%)	i-22 (100%)
cspH	KO22 (99%)	i-22 (98%)
cspI	KO34 (63%)	i-34 (63%)
csrA	KO57 (54%)	i-57 (52%)
csrB	KO60 (54%), KO59 (53%)	i-59 (52%), i-60 (48%)
csrC	KO82 (99%)	i-82 (98%)
csrD	KO69 (97%)	i-69 (94%)
cstA	KO13 (42%), KO14 (39%)	i-13 (40%), i-14 (40%)
cueO	KO4 (68%), KO3 (41%)	i-4 (69%)
cueR	KO11 (71%)	i-11 (71%)
curA	KO31 (65%), KO32 (40%)	i-31 (65%)
cusA	KO13 (85%)	i-13 (87%)
cusB	KO13 (79%)	i-13 (81%)
cusC	KO13 (75%)	i-13 (77%)
cusF	KO13 (77%)	i-13 (79%)
cusR	KO13 (72%)	i-13 (74%)
cusS	KO13 (69%)	i-13 (71%)
cutA	KO88 (66%)	i-88 (68%)
cutC	KO40 (82%)	i-40 (81%)
cvpA	KO49 (53%), KO50 (48%)	i-50 (54%), i-49 (53%)
cvrA	KO26 (89%)	i-26 (69%)
cyaA	KO81 (78%)	i-81 (73%)
cyaR	KO44 (60%), KO45 (35%)	i-44 (60%), i-45 (35%)
cyaY	KO81 (82%)	i-81 (77%)
cybB	KO31 (64%)	i-31 (61%)
cycA	KO89 (41%), KO90 (39%)	i-89 (41%), i-90 (39%)
cydA	KO16 (52%), KO17 (35%)	i-16 (53%)
cydB	KO16 (50%), KO17 (37%)	i-16 (50%), i-17 (35%)
cydC	KO20 (46%), KO19 (44%)	i-20 (48%), i-19 (43%)
cydD	KO20 (49%), KO19 (41%)	i-20 (51%), i-19 (40%)
cydX	KO16 (48%), KO17 (38%)	i-16 (49%), i-17 (36%)
cynR	KO8 (69%)	i-8 (69%)
cynS	KO8 (66%)	i-8 (66%)
cynT	KO8 (67%)	i-8 (67%)
cynX	KO8 (64%)	i-8 (64%)
cyoA	KO10 (93%)	i-10 (91%)
cyoB	KO10 (89%)	i-10 (87%)
cyoC	KO10 (85%)	i-10 (83%)
cyoD	KO10 (84%)	i-10 (82%)
cyoE	KO10 (82%)	i-10 (80%)
cysA	KO52 (74%)	i-52 (75%)
cysB	KO28 (56%)	i-28 (56%)
cysC	KO58 (56%)	i-58 (57%)
cysD	KO58 (53%), KO59 (36%)	i-58 (53%), i-59 (36%)
cysE	KO77 (62%)	i-77 (59%)
cysG	KO71 (97%)	i-71 (97%)
cysH	KO59 (57%)	i-59 (57%)
cysI	KO59 (60%)	i-59 (60%)
cysJ	KO59 (64%)	i-59 (64%)
cysK	KO52 (57%)	i-52 (57%)
cysM	KO52 (72%)	i-52 (72%)
cysN	KO58 (55%)	i-58 (56%)
cysP	KO52 (81%)	i-52 (82%)
cysQ	KO90 (51%)	i-90 (51%)
cysS	KO12 (89%)	i-12 (94%)
cysT	KO41 (89%)	i-41 (88%)
cysU	KO52 (79%)	i-52 (79%)
cysW	KO52 (77%)	i-52 (77%)
cysZ	KO52 (56%), KO51 (35%)	i-52 (56%)
cytR	KO83 (50%), KO84 (43%)	i-83 (47%), i-84 (40%)
dacA	KO14 (85%)	i-14 (84%)
dacB	KO68 (45%), KO67 (42%)	i-68 (43%), i-67 (42%)
dacC	KO19 (46%), KO18 (41%)	i-19 (46%), i-18 (41%)
dacD	KO43 (52%), KO42 (35%)	i-43 (52%), i-42 (35%)
dadA	KO26 (81%)	i-26 (62%)
dadX	KO26 (84%)	i-26 (64%)
dam	KO71 (60%)	i-71 (60%)
damX	KO71 (56%), KO72 (36%)	i-71 (56%), i-72 (35%)
dapA	KO53 (97%)	i-53 (95%)
dapB	KO1 (53%), KO2 (35%)	i-1 (52%), i-2 (35%)
dapD	KO5 (40%)	i-5 (39%)
dapE	KO53 (77%)	i-53 (76%)
dapF	KO81 (85%)	i-81 (80%)
dauA	KO26 (63%)	i-26 (81%)
dbpA	KO29 (67%)	i-29 (67%)
dcd	KO44 (75%)	i-44 (74%)
dcm	KO42 (50%)	i-42 (50%)
dcp	KO34 (40%)	i-34 (40%), i-33 (38%)
dcrB	KO73 (72%)	i-73 (69%)
dctA	KO75 (56%)	i-75 (53%)
dctR	KO74 (92%)	i-74 (92%)
dcuA	KO88 (63%)	i-88 (66%)
dcuB	KO88 (89%)	i-88 (86%)
dcuC	KO14 (92%)	i-14 (93%)
dcuD	KO68 (48%), KO69 (37%)	i-68 (49%), i-69 (36%)
dcuR	KO88 (94%)	i-88 (90%)
dcuS	KO88 (97%)	i-88 (93%)
dcyD	KO41 (91%)	i-41 (92%)
ddlA	KO9 (98%)	i-9 (98%)
ddlB	KO3 (75%)	i-3 (86%)
ddpA	KO32 (60%)	i-32 (76%)
ddpB	KO32 (63%)	i-32 (79%)
ddpC	KO32 (65%)	i-32 (81%)
ddpD	KO32 (67%)	i-32 (84%)
ddpF	KO32 (69%)	i-32 (86%)
ddpX	KO32 (57%)	i-32 (73%)
deaD	KO67 (93%)	i-67 (93%)
dedA	KO50 (55%), KO49 (46%)	i-50 (62%), i-49 (46%)
dedD	KO49 (51%), KO50 (49%)	i-50 (55%), i-49 (51%)
def	KO70 (85%), KO69 (35%)	i-70 (63%), i-69 (35%)
degP	KO5 (34%)	i-5 (33%)
degQ	KO69 (47%), KO68 (38%)	i-69 (46%), i-68 (39%)
degS	KO69 (50%), KO68 (36%)	i-69 (48%), i-68 (37%)
deoA	KO94 (63%), KO93 (56%)	i-94 (74%), i-93 (52%)
deoB	KO94 (66%), KO93 (55%)	i-94 (77%), i-93 (50%)
deoC	KO93 (60%), KO94 (60%)	i-94 (71%), i-93 (55%)
deoD	KO94 (68%), KO93 (53%), KO1 (35%)	i-94 (79%), i-93 (48%), i-1 (35%)
deoR	KO19 (48%), KO18 (40%)	i-19 (48%), i-18 (40%)
der	KO54 (56%)	i-54 (54%)
dfp	KO77 (61%)	i-77 (61%)
dgcZ	KO33 (35%), KO34 (35%)	i-33 (42%), i-34 (35%)
dgkA	KO86 (87%)	i-86 (87%)
dgoA	KO78 (57%), KO79 (42%)	i-78 (57%), i-79 (44%)
dgoD	KO78 (60%), KO79 (40%)	i-78 (60%), i-79 (42%)
dgoK	KO78 (56%), KO79 (43%)	i-78 (56%), i-79 (45%)
dgoR	KO78 (55%), KO79 (44%)	i-78 (55%), i-79 (46%)
dgoT	KO78 (63%), KO79 (38%)	i-78 (63%), i-79 (40%)
dgt	KO4 (36%)	i-4 (34%)
dhaK	KO26 (87%)	i-26 (92%)
dhaL	KO26 (89%)	i-26 (90%)
dhaM	KO26 (92%)	i-26 (87%)
dhaR	KO26 (82%)	i-26 (97%)
diaA	KO67 (80%)	i-67 (77%)
dicA	KO34 (87%)	i-34 (87%)
dicB	KO34 (91%)	i-34 (91%)
dicC	KO34 (86%)	i-34 (86%)
dicF	KO34 (90%)	i-34 (90%)
dinB	KO6 (89%)	i-6 (92%)
dinD	KO77 (51%)	i-77 (51%)
dinF	KO86 (83%)	i-86 (83%)
dinG	KO18 (50%)	i-18 (48%)
dinI	KO23 (50%), KO24 (41%)	i-23 (50%), i-24 (43%)
dinJ	KO6 (99%)	i-6 (78%)
dinQ	KO74 (90%)	i-74 (87%)
djlA	KO2 (98%)	i-2 (98%)
djlB	KO14 (51%)	i-14 (50%), i-15 (49%)
djlC	KO14 (46%), KO15 (36%)	i-15 (54%), i-14 (45%)
dkgA	KO64 (82%)	i-64 (92%)
dkgB	KO5 (56%), KO6 (56%)	i-5 (56%), i-6 (43%)
dksA	KO4 (74%)	i-4 (71%)
dld	KO45 (41%), KO46 (39%)	i-46 (41%), i-45 (39%)
dmlA	KO39 (47%)	i-39 (46%)
dmlR	KO39 (45%)	i-39 (44%), i-38 (36%)
dmsA	KO20 (75%)	i-20 (78%)
dmsB	KO20 (79%)	i-20 (82%)
dmsC	KO20 (81%)	i-20 (84%)
dmsD	KO34 (68%)	i-34 (68%)
dnaA	KO79 (60%), KO78 (40%)	i-79 (63%), i-78 (40%)
dnaB	KO86 (66%)	i-86 (67%)
dnaC	KO93 (97%)	i-93 (97%), i-94 (37%)
dnaE	KO5 (86%)	i-5 (85%)
dnaG	KO65 (81%)	i-65 (76%)
dnaJ	KO1 (86%), KO94 (46%)	i-1 (84%), i-94 (38%)
dnaK	KO1 (91%), KO94 (49%)	i-1 (89%), i-94 (40%)
dnaN	KO79 (56%), KO78 (42%)	i-79 (60%), i-78 (42%)
dnaQ	KO6 (72%), KO5 (44%)	i-6 (56%), i-5 (44%)
dnaT	KO93 (99%)	i-93 (95%), i-94 (38%)
dnaX	KO11 (77%)	i-11 (72%)
dosC	KO32 (50%), KO33 (40%)	i-32 (64%)
dosP	KO32 (54%), KO33 (37%)	i-32 (69%)
dppA	KO75 (86%)	i-75 (86%)
dppB	KO75 (90%)	i-75 (90%)
dppC	KO75 (93%)	i-75 (93%)
dppD	KO75 (96%)	i-75 (96%)
dppF	KO75 (98%)	i-75 (98%)
dps	KO18 (83%)	i-18 (80%)
dsbA	KO82 (79%)	i-82 (77%)
dsbB	KO26 (67%)	i-26 (51%)
dsbC	KO62 (81%)	i-62 (79%)
dsbD	KO88 (68%)	i-88 (70%)
dsbE	KO47 (63%)	i-47 (59%)
dsbG	KO14 (52%)	i-14 (52%)
dsdA	KO51 (49%), KO50 (40%)	i-51 (54%)
dsdC	KO50 (44%), KO51 (44%)	i-51 (49%), i-50 (37%)
dsdX	KO51 (46%), KO50 (42%)	i-51 (51%), i-50 (35%)
dsrA	KO42 (39%), KO41 (35%)	i-42 (39%), i-41 (36%)
dsrB	KO42 (38%), KO41 (36%)	i-42 (38%), i-41 (36%)
dtd	KO82 (42%), KO83 (41%)	i-83 (43%), i-82 (42%)
dtpA	KO35 (75%)	i-35 (75%)
dtpB	KO74 (74%)	i-74 (72%)
dtpC	KO88 (90%)	i-88 (93%)
dtpD	KO16 (72%)	i-16 (70%)
dusA	KO86 (73%)	i-86 (73%)
dusB	KO69 (82%), KO70 (37%)	i-69 (82%)
dusC	KO46 (52%)	i-46 (54%)
dut	KO77 (59%)	i-77 (59%)
dxr	KO5 (56%)	i-5 (55%)
dxs	KO10 (63%)	i-10 (61%)
eamA	KO33 (40%)	i-33 (47%)
eamB	KO55 (60%)	i-55 (60%)
ebgA	KO65 (53%), KO66 (37%)	i-65 (50%), i-66 (37%)
ebgC	KO65 (50%), KO66 (40%)	i-65 (46%), i-66 (40%)
ebgR	KO65 (57%)	i-65 (54%)
ecnA	KO88 (43%), KO89 (37%)	i-88 (45%), i-89 (37%)
ecnB	KO88 (43%), KO89 (38%)	i-88 (45%), i-89 (37%)
eco	KO47 (92%)	i-47 (87%)
ecpA	KO7 (83%)	i-7 (81%)
ecpB	KO7 (84%)	i-7 (83%)
ecpC	KO7 (89%)	i-7 (88%)
ecpD	KO7 (95%)	i-7 (93%)
ecpE	KO7 (98%)	i-7 (97%)
ecpR	KO7 (81%)	i-7 (80%)
eda	KO40 (52%), KO39 (39%)	i-40 (52%), i-39 (39%)
edd	KO40 (54%), KO39 (37%)	i-40 (54%), i-39 (37%)
efeB	KO23 (59%)	i-23 (57%)
efeO	KO23 (56%)	i-23 (55%)
efp	KO88 (44%), KO89 (37%)	i-88 (46%), i-89 (36%)
elaA	KO48 (45%), KO49 (37%)	i-49 (34%)
elaB	KO48 (46%), KO49 (36%)	i-49 (34%)
elaD	KO48 (42%), KO49 (40%)	i-49 (37%)
elbB	KO68 (91%)	i-68 (88%)
elfA	KO21 (84%)	i-21 (82%)
elfC	KO21 (90%)	i-21 (88%)
elfD	KO21 (85%)	i-21 (83%)
elfG	KO21 (95%)	i-21 (93%)
elyC	KO20 (52%)	i-20 (46%)
emrA	KO57 (69%)	i-57 (67%)
emrB	KO57 (66%)	i-57 (64%)
emrD	KO78 (94%)	i-78 (93%)
emrE	KO12 (56%)	i-12 (61%)
emrK	KO51 (54%), KO50 (35%)	i-51 (60%)
emrY	KO51 (52%), KO50 (37%)	i-51 (56%)
emtA	KO26 (95%)	i-26 (74%)
endA	KO63 (72%)	i-63 (73%)
eno	KO59 (94%)	i-59 (92%)
entA	KO13 (46%), KO14 (36%)	i-13 (44%), i-14 (36%)
entB	KO13 (47%)	i-13 (45%), i-14 (35%)
entC	KO13 (52%)	i-13 (50%)
entD	KO13 (89%)	i-13 (86%)
entE	KO13 (49%)	i-13 (47%)
entF	KO13 (72%)	i-13 (70%)
entH	KO13 (45%), KO14 (37%)	i-13 (43%), i-14 (37%)
entS	KO13 (56%)	i-13 (55%)
envC	KO77 (74%)	i-77 (71%)
envY	KO13 (53%)	i-13 (55%)
envZ	KO72 (72%)	i-72 (70%)
epd	KO62 (38%), KO63 (38%)	i-62 (39%), i-63 (38%)
epmA	KO89 (49%)	i-89 (48%)
epmB	KO88 (46%), KO89 (35%)	i-88 (47%), i-89 (35%)
epmC	KO50 (78%)	i-50 (87%)
eptA	KO88 (56%), KO87 (37%)	i-88 (54%)
eptB	KO75 (78%)	i-75 (78%)
eptC	KO84 (97%)	i-84 (97%)
era	KO55 (91%)	i-55 (91%)
erpA	KO4 (41%)	i-4 (39%)
esrE	KO81 (53%)	i-81 (56%)
essD	KO12 (40%), KO13 (37%)	i-12 (43%), i-13 (39%)
essQ	KO34 (68%)	i-34 (68%)
etk	KO22 (77%)	i-22 (76%)
etp	KO22 (80%)	i-22 (80%)
ettA	KO94 (90%), KO1 (49%), KO93 (38%)	i-94 (97%), i-1 (49%)
eutA	KO52 (60%)	i-52 (57%)
eutB	KO52 (79%)	i-52 (77%)
eutC	KO52 (82%)	i-52 (80%)
eutD	KO52 (47%), KO53 (38%)	i-52 (45%), i-53 (37%)
eutE	KO52 (50%), KO53 (35%)	i-52 (48%)
eutG	KO52 (54%)	i-52 (53%)
eutH	KO52 (56%)	i-52 (55%)
eutJ	KO52 (52%)	i-52 (51%)
eutK	KO52 (86%)	i-52 (83%)
eutL	KO52 (84%)	i-52 (82%)
eutM	KO52 (48%), KO53 (37%)	i-52 (46%), i-53 (36%)
eutN	KO52 (49%), KO53 (36%)	i-52 (47%), i-53 (36%)
eutP	KO52 (43%), KO53 (42%)	i-52 (41%), i-53 (41%)
eutQ	KO52 (44%), KO53 (41%)	i-52 (42%), i-53 (40%)
eutR	KO52 (88%)	i-52 (86%)
eutS	KO52 (42%), KO53 (42%)	i-53 (42%), i-52 (40%)
eutT	KO52 (45%), KO53 (40%)	i-52 (43%), i-53 (39%)
evgA	KO51 (56%)	i-51 (63%)
evgS	KO51 (61%)	i-51 (67%)
exbB	KO64 (97%)	i-64 (92%)
exbD	KO64 (99%)	i-64 (91%)
exoX	KO39 (49%), KO40 (41%)	i-39 (49%), i-40 (41%)
exuR	KO66 (85%)	i-66 (85%)
exuT	KO66 (82%)	i-66 (82%)
eyeA	KO6 (42%)	i-6 (54%)
fabA	KO21 (69%)	i-21 (69%)
fabB	KO50 (70%), KO49 (35%)	i-50 (77%), i-49 (35%)
fabD	KO24 (92%)	i-24 (88%)
fabF	KO24 (85%)	i-24 (81%)
fabG	KO24 (89%)	i-24 (85%)
fabH	KO24 (94%)	i-24 (90%)
fabI	KO28 (98%)	i-28 (98%)
fabR	KO84 (70%)	i-84 (70%)
fabZ	KO5 (74%)	i-5 (73%)
fadA	KO82 (45%), KO81 (39%)	i-82 (44%), i-81 (41%)
fadB	KO82 (48%), KO81 (36%)	i-82 (47%), i-81 (38%)
fadD	KO39 (59%)	i-39 (57%)
fadE	KO6 (87%), KO5 (35%)	i-6 (68%), i-5 (35%)
fadH	KO66 (52%), KO65 (38%)	i-66 (52%), i-65 (35%)
fadI	KO50 (82%)	i-50 (71%)
fadJ	KO50 (86%)	i-50 (76%)
fadK	KO37 (49%), KO36 (36%)	i-37 (48%), i-36 (36%)
fadL	KO50 (76%)	i-50 (66%)
fadM	KO10 (72%)	i-10 (72%)
fadR	KO26 (73%)	i-26 (56%)
fau	KO62 (71%)	i-62 (72%)
fbaA	KO62 (43%)	i-62 (43%)
fbaB	KO45 (54%), KO44 (40%)	i-45 (54%), i-44 (40%)
fbp	KO90 (94%)	i-90 (94%)
fdhD	KO83 (57%)	i-83 (61%)
fdhE	KO83 (47%), KO82 (36%)	i-83 (50%), i-82 (36%)
fdhF	KO87 (82%)	i-87 (82%)
fdnG	KO32 (92%)	i-32 (89%)
fdnH	KO32 (86%)	i-32 (94%)
fdnI	KO32 (84%)	i-32 (97%)
fdoG	KO83 (54%)	i-83 (56%)
fdoH	KO83 (50%)	i-83 (53%)
fdoI	KO83 (49%), KO82 (35%)	i-83 (51%), i-82 (35%)
fdrA	KO12 (91%)	i-12 (84%)
fdx	KO54 (94%)	i-54 (94%)
feaB	KO30 (94%)	i-30 (94%)
feaR	KO30 (98%)	i-30 (98%)
fecA	KO91 (64%)	i-91 (64%)
fecB	KO91 (68%)	i-91 (68%)
fecC	KO91 (70%)	i-91 (70%)
fecD	KO91 (72%)	i-91 (73%)
fecE	KO91 (74%)	i-91 (75%)
fecI	KO91 (57%)	i-91 (59%)
fecR	KO91 (60%)	i-91 (61%)
feoA	KO72 (85%)	i-72 (83%)
feoB	KO72 (88%)	i-72 (86%)
feoC	KO72 (92%)	i-72 (90%)
fepA	KO13 (84%)	i-13 (81%)
fepB	KO13 (55%)	i-13 (53%)
fepC	KO13 (64%)	i-13 (61%)
fepD	KO13 (60%)	i-13 (56%)
fepE	KO13 (66%)	i-13 (63%)
fepG	KO13 (62%)	i-13 (59%)
fes	KO13 (79%)	i-13 (76%)
fetA	KO11 (66%)	i-11 (66%)
fetB	KO11 (64%)	i-11 (64%)
ffh	KO56 (95%)	i-56 (72%)
ffs	KO10 (47%), KO11 (42%)	i-10 (47%), i-11 (39%)
fhlA	KO58 (97%)	i-58 (95%)
fhuA	KO4 (56%)	i-4 (53%)
fhuB	KO4 (48%)	i-4 (46%)
fhuC	KO4 (53%)	i-4 (50%)
fhuD	KO4 (51%)	i-4 (49%)
fhuE	KO24 (66%)	i-24 (62%)
fhuF	KO93 (90%), KO94 (37%)	i-93 (84%), i-94 (45%)
fic	KO71 (77%)	i-71 (77%)
fieF	KO83 (90%)	i-83 (85%)
fimA	KO92 (68%)	i-92 (68%)
fimB	KO92 (63%)	i-92 (63%)
fimC	KO92 (71%)	i-92 (71%)
fimD	KO92 (75%)	i-92 (75%)
fimE	KO92 (65%)	i-92 (66%)
fimF	KO92 (79%)	i-92 (79%)
fimG	KO92 (81%)	i-92 (81%)
fimH	KO92 (82%)	i-92 (83%)
fimI	KO92 (69%)	i-92 (69%)
fis	KO69 (81%), KO70 (38%)	i-69 (81%)
fiu	KO18 (63%)	i-18 (60%)
fixA	KO2 (60%)	i-2 (60%)
fixB	KO2 (62%)	i-2 (62%)
fixC	KO2 (64%)	i-2 (65%)
fixX	KO2 (66%)	i-2 (66%)
fklB	KO89 (43%), KO90 (37%)	i-89 (43%), i-90 (37%)
fkpA	KO71 (47%)	i-71 (46%), i-70 (36%)
fkpB	KO1 (59%)	i-1 (57%)
flc	KO14 (99%)	i-14 (99%)
fldA	KO15 (97%)	i-15 (69%)
fldB	KO62 (86%)	i-62 (83%)
flgA	KO24 (59%), KO23 (35%)	i-24 (61%), i-23 (35%)
flgB	KO24 (60%)	i-24 (62%)
flgC	KO24 (61%)	i-24 (63%)
flgD	KO24 (62%)	i-24 (64%)
flgE	KO24 (64%)	i-24 (66%)
flgF	KO24 (67%)	i-24 (69%)
flgG	KO24 (69%)	i-24 (71%)
flgH	KO24 (71%)	i-24 (73%)
flgI	KO24 (73%)	i-24 (75%)
flgJ	KO24 (75%)	i-24 (78%)
flgK	KO24 (79%)	i-24 (81%)
flgL	KO24 (82%)	i-24 (85%)
flgM	KO24 (57%), KO23 (35%)	i-24 (59%), i-23 (36%)
flgN	KO24 (56%), KO23 (36%)	i-24 (59%), i-23 (36%)
flhA	KO40 (70%)	i-40 (69%)
flhB	KO40 (66%)	i-40 (65%)
flhC	KO41 (55%), KO40 (42%)	i-41 (54%), i-40 (42%)
flhD	KO41 (56%), KO40 (42%)	i-41 (55%), i-40 (41%)
flhE	KO40 (73%)	i-40 (72%)
fliA	KO41 (85%)	i-41 (85%)
fliC	KO41 (81%)	i-41 (81%)
fliD	KO41 (77%)	i-41 (77%)
fliE	KO41 (57%)	i-41 (57%)
fliF	KO41 (55%)	i-41 (55%)
fliG	KO41 (52%)	i-41 (53%)
fliH	KO41 (51%)	i-41 (51%)
fliI	KO41 (49%)	i-41 (49%)
fliJ	KO41 (47%)	i-41 (47%)
fliK	KO41 (46%)	i-41 (46%)
fliL	KO41 (44%)	i-41 (44%)
fliM	KO41 (43%)	i-41 (43%)
fliN	KO41 (42%)	i-41 (42%)
fliO	KO41 (41%)	i-41 (41%)
fliP	KO41 (40%)	i-41 (40%)
fliQ	KO41 (39%), KO42 (35%)	i-41 (39%), i-42 (35%)
fliR	KO41 (39%), KO42 (36%)	i-41 (39%), i-42 (36%)
fliS	KO41 (74%)	i-41 (74%)
fliT	KO41 (73%)	i-41 (73%)
fliY	KO41 (89%)	i-41 (89%)
fliZ	KO41 (87%)	i-41 (87%)
flk	KO50 (64%), KO49 (39%)	i-50 (71%), i-49 (39%)
flu	KO42 (50%), KO43 (37%)	i-42 (50%), i-43 (37%)
flxA	KO34 (83%)	i-34 (83%)
fmt	KO70 (87%)	i-70 (64%)
fnr	KO29 (95%)	i-29 (96%)
fnrS	KO29 (69%)	i-29 (69%)
focA	KO20 (99%)	i-20 (89%)
focB	KO53 (65%)	i-53 (65%)
folA	KO2 (77%)	i-2 (77%)
folB	KO65 (99%)	i-65 (97%)
folC	KO50 (51%), KO49 (49%)	i-50 (56%), i-49 (49%)
folD	KO12 (83%)	i-12 (88%)
folE	KO46 (82%)	i-46 (85%)
folK	KO4 (82%)	i-4 (78%)
folM	KO35 (48%), KO34 (37%)	i-35 (45%), i-34 (36%)
folP	KO67 (51%), KO68 (36%)	i-67 (51%)
folX	KO49 (73%)	i-49 (73%), i-50 (38%)
fpr	KO83 (71%)	i-83 (67%)
frc	KO51 (77%)	i-51 (83%)
frdA	KO89 (46%), KO88 (35%)	i-89 (45%), i-88 (37%)
frdB	KO89 (43%), KO88 (37%)	i-89 (43%), i-88 (39%)
frdC	KO89 (43%), KO88 (38%)	i-89 (42%), i-88 (40%)
frdD	KO89 (42%), KO88 (39%)	i-89 (41%), i-88 (40%)
fre	KO82 (43%), KO81 (41%)	i-81 (43%), i-82 (42%)
frlA	KO71 (97%)	i-71 (97%)
frlB	KO71 (94%)	i-71 (94%)
frlC	KO71 (91%)	i-71 (91%)
frlD	KO71 (89%)	i-71 (89%)
frlR	KO71 (86%)	i-71 (86%)
frmA	KO9 (50%)	i-9 (50%)
frmB	KO9 (48%)	i-9 (48%)
frmR	KO9 (51%)	i-9 (51%)
frr	KO5 (54%)	i-5 (53%)
frsA	KO6 (74%)	i-6 (91%)
fruA	KO46 (73%)	i-46 (68%)
fruB	KO46 (68%)	i-46 (63%)
fruK	KO46 (70%)	i-46 (65%)
frvA	KO83 (72%)	i-83 (76%)
frvB	KO83 (70%)	i-83 (73%)
frvR	KO83 (64%)	i-83 (67%)
frvX	KO83 (67%)	i-83 (70%)
frwA	KO84 (79%)	i-84 (74%)
frwB	KO84 (86%)	i-84 (81%)
frwC	KO84 (84%)	i-84 (80%)
frwD	KO84 (96%)	i-84 (91%)
fryA	KO51 (96%)	i-51 (87%)
fryB	KO51 (83%)	i-51 (74%)
fryC	KO51 (85%)	i-51 (76%)
fsaA	KO18 (77%)	i-18 (78%)
fsaB	KO84 (75%)	i-84 (70%)
fsr	KO11 (97%)	i-11 (98%)
ftnA	KO41 (81%)	i-41 (80%)
ftnB	KO41 (76%)	i-41 (76%)
ftsA	KO3 (80%)	i-3 (91%)
ftsB	KO58 (60%)	i-58 (60%)
ftsE	KO73 (92%)	i-73 (89%)
ftsH	KO67 (48%), KO68 (39%)	i-67 (48%), i-68 (37%)
ftsI	KO3 (52%)	i-3 (61%)
ftsK	KO20 (59%)	i-20 (61%)
ftsL	KO3 (50%)	i-3 (57%)
ftsN	KO83 (52%), KO84 (41%)	i-83 (49%), i-84 (38%)
ftsP	KO64 (70%)	i-64 (79%)
ftsQ	KO3 (78%)	i-3 (88%)
ftsW	KO3 (67%)	i-3 (76%)
ftsX	KO73 (94%)	i-73 (91%)
ftsY	KO73 (89%)	i-73 (86%)
ftsZ	KO3 (84%)	i-3 (95%)
fucA	KO60 (74%), KO59 (37%)	i-60 (67%), i-59 (36%)
fucI	KO60 (82%)	i-60 (74%)
fucK	KO60 (86%)	i-60 (78%)
fucO	KO60 (72%), KO59 (39%)	i-60 (64%), i-59 (38%)
fucP	KO60 (78%), KO59 (35%)	i-60 (70%)
fucR	KO60 (91%)	i-60 (82%)
fucU	KO60 (89%)	i-60 (81%)
fumA	KO35 (60%)	i-35 (56%)
fumB	KO88 (85%)	i-88 (81%)
fumC	KO35 (56%)	i-35 (54%)
fur	KO15 (99%)	i-15 (70%)
fusA	KO71 (39%)	i-70 (44%), i-71 (39%)
fxsA	KO88 (57%)	i-88 (60%)
gabD	KO57 (78%)	i-57 (79%)
gabP	KO57 (85%)	i-57 (87%)
gabT	KO57 (81%)	i-57 (82%)
gadA	KO74 (62%)	i-74 (62%)
gadB	KO33 (49%), KO32 (42%)	i-32 (54%), i-33 (39%)
gadC	KO33 (46%), KO32 (44%)	i-32 (56%), i-33 (36%)
gadE	KO74 (82%)	i-74 (82%)
gadW	KO74 (68%)	i-74 (68%)
gadX	KO74 (65%)	i-74 (65%)
gadY	KO74 (66%)	i-74 (66%)
galE	KO17 (72%)	i-17 (69%)
galK	KO17 (67%)	i-17 (64%)
galM	KO17 (65%)	i-17 (61%)
galP	KO63 (68%)	i-63 (68%)
galR	KO61 (56%)	i-61 (39%)
galS	KO46 (76%)	i-46 (79%)
galT	KO17 (70%)	i-17 (66%)
galU	KO27 (81%)	i-27 (79%)
gapA	KO38 (62%)	i-38 (71%)
garD	KO66 (45%), KO67 (38%)	i-66 (44%), i-67 (37%)
garK	KO66 (54%)	i-66 (53%)
garL	KO66 (50%)	i-66 (49%)
garP	KO66 (48%), KO67 (35%)	i-66 (47%)
garR	KO66 (52%)	i-66 (51%)
gatA	KO45 (48%), KO44 (45%)	i-45 (48%), i-44 (45%)
gatB	KO45 (47%), KO44 (46%)	i-45 (48%), i-44 (46%)
gatD	KO44 (50%), KO45 (44%)	i-44 (50%), i-45 (44%)
gatY	KO45 (52%), KO44 (42%)	i-45 (52%), i-44 (42%)
gatZ	KO45 (50%), KO44 (44%)	i-45 (50%), i-44 (44%)
gcd	KO4 (74%), KO3 (37%)	i-4 (74%)
gcl	KO12 (60%)	i-12 (54%)
gcvA	KO60 (98%)	i-60 (89%)
gcvB	KO60 (100%)	i-60 (91%)
gcvH	KO62 (90%)	i-62 (90%)
gcvP	KO62 (95%)	i-62 (95%)
gcvR	KO53 (99%)	i-53 (98%)
gcvT	KO62 (88%)	i-62 (88%)
gdhA	KO38 (86%)	i-38 (74%)
gfcA	KO22 (94%)	i-22 (94%)
gfcB	KO22 (93%)	i-22 (92%)
gfcC	KO22 (91%)	i-22 (90%)
gfcD	KO22 (87%)	i-22 (86%)
gfcE	KO22 (82%)	i-22 (82%)
ggt	KO73 (67%)	i-73 (67%)
ghoS	KO88 (98%)	i-88 (99%)
ghoT	KO88 (97%)	i-88 (100%)
ghrA	KO23 (94%)	i-23 (93%)
ghrB	KO75 (59%)	i-75 (59%)
ghxP	KO87 (41%), KO86 (39%)	i-87 (42%), i-86 (39%)
ghxQ	KO62 (56%)	i-62 (55%), i-61 (44%)
glcA	KO63 (54%), KO64 (35%)	i-63 (52%)
glcB	KO63 (49%), KO64 (39%)	i-63 (48%)
glcC	KO64 (49%), KO63 (39%)	i-64 (41%), i-63 (38%)
glcD	KO64 (47%), KO63 (41%)	i-63 (40%), i-64 (39%)
glcE	KO64 (44%), KO63 (43%)	i-63 (42%), i-64 (37%)
glcF	KO63 (45%), KO64 (43%)	i-63 (44%), i-64 (35%)
glcG	KO63 (47%), KO64 (41%)	i-63 (45%)
gldA	KO84 (73%)	i-84 (68%)
glf	KO43 (83%)	i-43 (82%)
glgA	KO72 (49%)	i-72 (49%)
glgB	KO72 (40%), KO73 (40%)	i-72 (40%), i-73 (40%)
glgC	KO72 (47%)	i-72 (47%), i-73 (35%)
glgP	KO72 (53%)	i-72 (53%)
glgS	KO65 (66%)	i-65 (69%)
glgX	KO72 (44%), KO73 (37%)	i-72 (44%), i-73 (37%)
glk	KO51 (81%)	i-51 (72%)
glmM	KO67 (53%), KO68 (35%)	i-67 (53%)
glmS	KO79 (65%)	i-79 (61%)
glmU	KO79 (61%)	i-79 (56%)
glmY	KO55 (77%)	i-55 (76%)
glmZ	KO81 (64%), KO80 (39%)	i-81 (60%)
glnA	KO82 (84%)	i-82 (85%)
glnB	KO55 (67%)	i-55 (66%)
glnD	KO5 (43%)	i-5 (42%)
glnE	KO65 (82%)	i-65 (86%)
glnG	KO82 (92%)	i-82 (92%)
glnH	KO18 (80%)	i-18 (77%)
glnK	KO10 (54%), KO11 (36%)	i-10 (54%)
glnL	KO82 (89%)	i-82 (89%)
glnP	KO18 (78%)	i-18 (75%)
glnQ	KO18 (76%)	i-18 (73%)
glnS	KO15 (92%)	i-15 (79%)
glnU	KO15 (66%)	i-15 (93%)
glnV	KO15 (65%)	i-15 (92%)
glnW	KO15 (66%)	i-15 (92%)
glnX	KO15 (65%)	i-15 (91%)
gloA	KO35 (44%), KO36 (39%)	i-35 (45%), i-36 (39%)
gloB	KO6 (67%), KO5 (47%)	i-6 (52%), i-5 (47%)
glpA	KO48 (87%)	i-48 (89%)
glpB	KO48 (91%)	i-48 (85%)
glpC	KO48 (95%)	i-48 (82%)
glpD	KO72 (57%)	i-72 (57%)
glpE	KO72 (60%)	i-72 (61%)
glpF	KO83 (63%)	i-83 (59%)
glpG	KO72 (62%)	i-72 (62%)
glpK	KO83 (66%)	i-83 (62%)
glpQ	KO48 (80%)	i-48 (97%)
glpT	KO48 (83%)	i-48 (94%)
glpX	KO83 (69%)	i-83 (65%)
glrK	KO55 (75%)	i-55 (74%)
glrR	KO55 (69%)	i-55 (69%)
glsA	KO11 (76%)	i-11 (76%)
glsB	KO33 (54%)	i-33 (63%)
gltA	KO16 (97%)	i-16 (98%)
gltB	KO68 (92%)	i-68 (93%)
gltD	KO68 (83%)	i-68 (85%)
gltF	KO68 (79%)	i-68 (80%)
gltI	KO15 (47%), KO14 (36%)	i-15 (68%), i-14 (35%)
gltJ	KO15 (45%), KO14 (37%)	i-15 (66%), i-14 (36%)
gltK	KO15 (44%), KO14 (38%)	i-15 (64%), i-14 (37%)
gltL	KO15 (42%), KO14 (39%)	i-15 (63%), i-14 (38%)
gltP	KO87 (74%)	i-87 (74%)
gltS	KO78 (37%), KO77 (35%)	i-78 (36%), i-77 (35%)
gltT	KO84 (55%)	i-84 (55%), i-85 (38%)
gltU	KO80 (59%)	i-80 (86%)
gltV	KO85 (74%)	i-85 (65%)
gltW	KO56 (52%), KO55 (35%)	i-56 (37%), i-55 (35%)
gltX	KO51 (55%), KO52 (35%)	i-51 (48%), i-52 (35%)
gluQ	KO4 (76%)	i-4 (73%)
glxK	KO12 (78%)	i-12 (71%)
glxR	KO12 (65%)	i-12 (59%)
glyA	KO55 (62%)	i-55 (61%)
glyQ	KO75 (46%), KO76 (40%)	i-75 (46%), i-76 (40%)
glyS	KO75 (48%), KO76 (38%)	i-75 (48%), i-76 (38%)
glyT	KO85 (44%), KO84 (41%)	i-85 (50%), i-84 (42%)
glyU	KO61 (87%)	i-61 (86%)
glyV	KO89 (68%)	i-89 (68%)
glyW	KO41 (89%)	i-41 (88%)
glyX	KO89 (68%)	i-89 (68%)
glyY	KO89 (69%)	i-89 (68%)
gmd	KO44 (45%), KO43 (40%)	i-44 (44%), i-43 (40%)
gmhA	KO6 (92%)	i-6 (72%)
gmhB	KO5 (71%), KO6 (45%)	i-5 (71%)
gmk	KO77 (45%)	i-77 (45%)
gmr	KO28 (84%)	i-28 (84%)
gnd	KO43 (98%)	i-43 (98%)
gnsA	KO22 (99%)	i-22 (99%)
gnsB	KO34 (61%)	i-34 (61%)
gntK	KO73 (49%)	i-73 (49%)
gntP	KO92 (86%)	i-92 (86%)
gntR	KO73 (51%)	i-73 (51%)
gntT	KO72 (97%)	i-72 (97%)
gntU	KO73 (47%)	i-73 (47%)
gntX	KO72 (99%)	i-72 (97%)
gor	KO74 (88%)	i-74 (85%)
gph	KO71 (63%)	i-71 (63%)
gpmA	KO17 (62%)	i-17 (59%)
gpmM	KO77 (71%)	i-77 (68%)
gpp	KO80 (89%)	i-80 (61%)
gpr	KO64 (96%)	i-64 (84%)
gpsA	KO77 (64%)	i-77 (61%)
gpt	KO6 (76%)	i-6 (94%)
grcA	KO55 (59%)	i-55 (59%)
greA	KO67 (44%), KO68 (43%)	i-67 (44%), i-68 (41%)
greB	KO72 (76%)	i-72 (75%)
groL	KO88 (52%)	i-88 (54%)
groS	KO88 (54%)	i-88 (56%)
grpE	KO56 (99%)	i-56 (80%)
grxA	KO19 (65%)	i-19 (65%)
grxB	KO23 (46%), KO24 (46%)	i-24 (47%), i-23 (46%)
grxC	KO77 (67%)	i-77 (64%)
grxD	KO36 (49%), KO35 (35%)	i-36 (49%), i-35 (35%)
gshA	KO57 (61%)	i-57 (59%)
gshB	KO63 (76%)	i-63 (77%)
gsiA	KO18 (67%)	i-18 (67%)
gsiB	KO18 (63%)	i-18 (63%)
gsiC	KO18 (60%)	i-18 (60%)
gsiD	KO18 (57%)	i-18 (57%)
gsk	KO11 (98%)	i-11 (93%)
gspA	KO70 (61%)	i-70 (82%)
gspB	KO70 (63%)	i-70 (85%)
gspC	KO70 (57%)	i-70 (79%)
gspD	KO70 (55%)	i-70 (75%)
gspE	KO70 (52%)	i-70 (71%)
gspF	KO70 (49%)	i-70 (68%)
gspG	KO70 (48%)	i-70 (66%)
gspH	KO70 (47%)	i-70 (65%)
gspI	KO70 (46%)	i-70 (64%)
gspJ	KO70 (45%)	i-70 (63%)
gspK	KO70 (44%)	i-70 (61%)
gspL	KO70 (42%)	i-70 (59%)
gspM	KO70 (41%)	i-70 (56%)
gspO	KO70 (40%)	i-70 (56%)
gss	KO64 (68%)	i-64 (57%)
gstA	KO35 (72%)	i-35 (72%)
gstB	KO19 (44%), KO18 (43%)	i-19 (44%), i-18 (43%)
gtrA	KO50 (62%)	i-50 (53%)
gtrB	KO50 (61%)	i-50 (52%), i-51 (35%)
gtrS	KO50 (57%)	i-50 (50%), i-51 (36%)
guaA	KO54 (47%)	i-54 (45%)
guaB	KO54 (50%)	i-54 (48%)
guaC	KO3 (94%)	i-3 (82%)
guaD	KO62 (54%)	i-62 (52%), i-61 (47%)
gudD	KO59 (65%), KO60 (44%)	i-59 (64%), i-60 (38%)
gudP	KO59 (59%), KO60 (48%)	i-59 (57%), i-60 (43%)
gudX	KO59 (62%), KO60 (46%)	i-59 (61%), i-60 (41%)
gyrA	KO48 (52%), KO47 (35%)	i-48 (69%), i-47 (35%)
gyrB	KO79 (52%), KO78 (47%)	i-79 (54%), i-78 (47%)
hcaB	KO54 (57%), KO55 (37%)	i-54 (57%), i-55 (37%)
hcaC	KO54 (59%), KO55 (36%)	i-54 (59%), i-55 (36%)
hcaD	KO54 (56%), KO55 (39%)	i-54 (56%), i-55 (38%)
hcaE	KO54 (62%)	i-54 (62%)
hcaF	KO54 (60%), KO55 (36%)	i-54 (60%), i-55 (35%)
hcaR	KO54 (65%)	i-54 (65%)
hcaT	KO54 (67%)	i-54 (67%)
hchA	KO42 (59%)	i-42 (59%)
hcp	KO19 (77%)	i-19 (75%)
hcr	KO19 (80%)	i-19 (78%)
hda	KO53 (56%)	i-53 (56%)
hdeA	KO74 (87%)	i-74 (87%)
hdeB	KO74 (88%)	i-74 (89%)
hdeD	KO74 (85%)	i-74 (85%)
hdfR	KO80 (68%)	i-80 (97%)
hdhA	KO35 (84%)	i-35 (81%)
helD	KO21 (50%), KO22 (41%)	i-21 (50%), i-22 (40%)
hemA	KO26 (54%)	i-26 (70%)
hemB	KO9 (72%)	i-9 (72%)
hemC	KO81 (73%)	i-81 (68%)
hemD	KO81 (71%), KO80 (35%)	i-81 (66%)
hemE	KO85 (96%)	i-85 (94%)
hemF	KO52 (91%)	i-52 (88%)
hemG	KO82 (57%)	i-82 (56%)
hemH	KO11 (91%)	i-11 (86%)
hemL	KO4 (45%)	i-4 (43%)
hemN	KO82 (97%)	i-82 (98%)
hemX	KO81 (69%), KO80 (36%)	i-81 (64%)
hemY	KO81 (66%), KO80 (38%)	i-81 (61%)
hflC	KO89 (98%)	i-89 (98%)
hflD	KO25 (76%)	i-25 (75%)
hflK	KO89 (95%)	i-89 (94%)
hflX	KO89 (91%)	i-89 (90%)
hfq	KO89 (89%)	i-89 (88%)
hha	KO11 (49%), KO10 (40%)	i-11 (45%), i-10 (41%)
hicA	KO31 (90%)	i-31 (91%)
hicB	KO31 (89%)	i-31 (90%)
higA	KO66 (54%), KO65 (36%)	i-66 (55%)
higB	KO66 (55%), KO65 (36%)	i-66 (55%)
hinT	KO24 (62%)	i-24 (59%)
hipA	KO33 (97%)	i-33 (80%)
hipB	KO33 (99%)	i-33 (82%)
hisA	KO43 (83%)	i-43 (83%)
hisB	KO43 (79%)	i-43 (79%)
hisC	KO43 (77%)	i-43 (77%)
hisD	KO43 (74%)	i-43 (74%)
hisF	KO43 (85%)	i-43 (85%)
hisG	KO43 (71%)	i-43 (71%)
hisH	KO43 (82%)	i-43 (82%)
hisI	KO43 (87%)	i-43 (87%)
hisJ	KO49 (61%), KO50 (41%)	i-49 (61%), i-50 (46%)
hisL	KO43 (70%)	i-43 (70%)
hisM	KO49 (65%), KO50 (38%)	i-49 (65%), i-50 (43%)
hisP	KO49 (66%), KO50 (37%)	i-49 (66%), i-50 (42%)
hisQ	KO49 (63%), KO50 (39%)	i-49 (63%), i-50 (45%)
hisR	KO81 (56%), KO80 (46%)	i-81 (51%)
hisS	KO54 (63%)	i-54 (61%)
hiuH	KO42 (66%)	i-42 (66%)
hldD	KO77 (93%)	i-77 (89%)
hldE	KO65 (76%)	i-65 (80%)
hlyE	KO26 (61%), KO25 (36%)	i-26 (45%), i-25 (37%)
hmp	KO55 (65%)	i-55 (65%)
hns	KO27 (83%)	i-27 (82%)
hofB	KO3 (87%)	i-3 (76%)
hofC	KO3 (90%)	i-3 (79%)
hofM	KO71 (46%), KO72 (45%)	i-71 (46%), i-72 (44%)
hofN	KO71 (47%), KO72 (44%)	i-71 (47%), i-72 (43%)
hofO	KO71 (48%), KO72 (43%)	i-71 (48%), i-72 (42%)
hofP	KO71 (49%), KO72 (43%)	i-71 (49%), i-72 (41%)
hofQ	KO71 (50%), KO72 (41%)	i-71 (50%), i-72 (40%)
hokA	KO75 (54%)	i-75 (54%)
hokB	KO31 (66%)	i-31 (63%)
hokC	KO1 (81%), KO94 (43%)	i-1 (79%), i-94 (35%)
hokD	KO34 (79%)	i-34 (79%)
hokE	KO13 (94%)	i-13 (91%)
holA	KO14 (66%)	i-14 (65%), i-15 (37%)
holB	KO24 (75%)	i-24 (72%)
holC	KO91 (56%), KO90 (40%)	i-91 (55%), i-90 (39%)
holD	KO93 (83%), KO94 (42%)	i-93 (77%), i-94 (50%)
holE	KO39 (51%), KO40 (39%)	i-39 (51%), i-40 (39%)
hpf	KO68 (81%)	i-68 (78%)
hpt	KO4 (78%), KO3 (35%)	i-4 (78%)
hrpA	KO31 (51%)	i-31 (49%)
hrpB	KO4 (67%)	i-4 (64%)
hscA	KO54 (91%)	i-54 (91%)
hscB	KO54 (88%)	i-54 (88%)
hscC	KO14 (43%), KO15 (39%)	i-15 (57%), i-14 (42%)
hsdM	KO93 (52%), KO92 (41%)	i-93 (56%), i-92 (39%)
hsdR	KO93 (57%), KO92 (36%)	i-93 (62%), i-92 (35%)
hsdS	KO93 (50%), KO92 (43%)	i-93 (54%), i-92 (42%)
hslJ	KO30 (88%)	i-30 (87%)
hslO	KO72 (61%)	i-72 (59%)
hslR	KO72 (59%)	i-72 (57%)
hslU	KO83 (56%), KO84 (38%)	i-83 (52%), i-84 (35%)
hslV	KO83 (54%), KO84 (40%)	i-83 (50%), i-84 (37%)
hspQ	KO22 (46%), KO21 (44%)	i-22 (45%), i-21 (44%)
hsrA	KO80 (52%)	i-80 (77%)
htpG	KO11 (84%)	i-11 (80%)
htpX	KO39 (81%)	i-39 (81%)
htrE	KO4 (91%)	i-4 (87%)
hupA	KO85 (99%)	i-85 (88%)
hupB	KO10 (79%)	i-10 (80%)
hyaA	KO22 (54%), KO21 (37%)	i-22 (53%), i-21 (37%)
hyaB	KO22 (56%), KO21 (35%)	i-22 (56%), i-21 (35%)
hyaC	KO22 (59%)	i-22 (59%)
hyaD	KO22 (61%)	i-22 (60%)
hyaE	KO22 (62%)	i-22 (61%)
hyaF	KO22 (63%)	i-22 (62%)
hybA	KO64 (86%)	i-64 (74%)
hybB	KO64 (83%)	i-64 (71%)
hybC	KO64 (79%)	i-64 (68%)
hybD	KO64 (76%)	i-64 (65%)
hybE	KO64 (75%)	i-64 (64%)
hybF	KO64 (74%)	i-64 (63%)
hybG	KO64 (73%)	i-64 (63%)
hybO	KO64 (89%)	i-64 (77%)
hycA	KO58 (82%)	i-58 (81%)
hycB	KO58 (81%)	i-58 (80%)
hycC	KO58 (78%)	i-58 (76%)
hycD	KO58 (74%)	i-58 (73%)
hycE	KO58 (71%)	i-58 (70%)
hycF	KO58 (68%)	i-58 (67%)
hycG	KO58 (67%)	i-58 (66%)
hycH	KO58 (65%)	i-58 (64%)
hycI	KO58 (64%)	i-58 (63%)
hydN	KO58 (54%)	i-58 (53%)
hyfA	KO53 (98%)	i-53 (98%)
hyfB	KO53 (94%)	i-53 (95%)
hyfC	KO53 (90%)	i-53 (90%)
hyfD	KO53 (87%)	i-53 (87%)
hyfE	KO53 (84%)	i-53 (84%)
hyfF	KO53 (81%)	i-53 (81%)
hyfG	KO53 (77%)	i-53 (77%)
hyfH	KO53 (74%)	i-53 (74%)
hyfI	KO53 (73%)	i-53 (73%)
hyfJ	KO53 (71%)	i-53 (71%)
hyfR	KO53 (68%)	i-53 (68%)
hyi	KO12 (63%)	i-12 (56%)
hypA	KO58 (84%)	i-58 (83%)
hypB	KO58 (86%)	i-58 (84%)
hypC	KO58 (87%)	i-58 (86%)
hypD	KO58 (89%)	i-58 (88%)
hypE	KO58 (92%)	i-58 (91%)
hypF	KO58 (51%)	i-58 (50%)
hypT	KO92 (96%)	i-92 (93%)
hyuA	KO61 (59%)	i-61 (81%)
iaaA	KO18 (70%)	i-18 (70%)
iadA	KO92 (92%)	i-92 (90%)
iap	KO58 (51%), KO59 (38%)	i-58 (51%), i-59 (38%)
ibaG	KO68 (57%)	i-68 (56%)
ibpA	KO78 (72%)	i-78 (72%)
ibpB	KO78 (73%)	i-78 (73%)
ibsA	KO44 (95%)	i-44 (95%)
ibsB	KO44 (94%)	i-44 (94%)
ibsC	KO62 (70%)	i-62 (71%)
ibsD	KO65 (73%)	i-65 (77%)
ibsE	KO65 (74%)	i-65 (78%)
icd	KO25 (85%)	i-25 (84%)
iceT	KO44 (72%)	i-44 (72%)
iclR	KO85 (45%), KO86 (38%)	i-85 (39%), i-86 (36%)
idi	KO62 (69%)	i-62 (67%), i-61 (35%)
idnD	KO91 (79%)	i-91 (78%)
idnK	KO91 (82%)	i-91 (80%)
idnO	KO91 (77%)	i-91 (76%)
idnR	KO91 (71%)	i-91 (70%)
idnT	KO91 (74%)	i-91 (73%)
ihfA	KO37 (73%)	i-37 (73%)
ihfB	KO20 (72%)	i-20 (64%)
ileS	KO1 (64%)	i-1 (62%)
ileT	KO82 (63%)	i-82 (62%)
ileU	KO70 (68%), KO69 (46%)	i-70 (49%), i-69 (46%)
ileV	KO5 (66%), KO6 (49%)	i-5 (66%), i-6 (36%)
ileX	KO65 (72%)	i-65 (67%)
ileY	KO57 (63%)	i-57 (64%), i-56 (37%)
ilvA	KO80 (90%)	i-80 (79%)
ilvB	KO78 (87%)	i-78 (86%)
ilvC	KO80 (98%)	i-80 (72%)
ilvD	KO80 (85%)	i-80 (83%)
ilvE	KO80 (82%)	i-80 (87%)
ilvH	KO3 (44%), KO2 (37%)	i-3 (51%), i-2 (35%)
ilvI	KO3 (42%), KO2 (38%)	i-3 (49%), i-2 (37%)
ilvL	KO80 (75%)	i-80 (94%)
ilvM	KO80 (80%)	i-80 (89%)
ilvN	KO78 (84%)	i-78 (83%)
ilvX	KO80 (75%)	i-80 (94%)
ilvY	KO80 (94%)	i-80 (76%)
inaA	KO48 (76%)	i-48 (99%)
infA	KO19 (48%), KO20 (42%)	i-19 (47%), i-20 (44%)
infB	KO67 (72%)	i-67 (72%)
infC	KO37 (86%)	i-37 (86%)
insA1	KO1 (72%), KO94 (37%)	i-1 (70%)
insA2	KO7 (44%)	i-7 (44%), i-6 (41%)
insA3	KO7 (67%)	i-7 (67%)
insA4	KO22 (96%)	i-22 (95%)
insA5	KO73 (62%)	i-73 (62%)
insA6	KO91 (56%)	i-91 (57%)
insA8	KO41 (57%), KO40 (40%)	i-41 (56%), i-40 (39%)
insA9	KO6 (70%)	i-6 (88%)
insB1	KO1 (72%), KO94 (37%)	i-1 (71%)
insB2	KO7 (43%)	i-7 (43%), i-6 (42%)
insB3	KO7 (66%)	i-7 (66%)
insB4	KO22 (96%)	i-22 (96%)
insB5	KO73 (62%)	i-73 (62%)
insB8	KO41 (56%), KO40 (40%)	i-41 (56%), i-40 (40%)
insB9	KO6 (71%)	i-6 (89%)
insC1	KO9 (55%)	i-9 (55%)
insC11	KO91 (92%)	i-91 (90%)
insC4	KO30 (46%)	i-30 (46%)
insC6	KO42 (56%)	i-42 (56%)
insC8	KO61 (91%)	i-61 (82%)
insC9	KO65 (54%)	i-65 (56%)
insD1	KO9 (56%)	i-9 (56%)
insD11	KO91 (94%)	i-91 (92%)
insD4	KO30 (47%)	i-30 (47%)
insD6	KO42 (57%)	i-42 (56%)
insD8	KO61 (93%)	i-61 (80%)
insD9	KO65 (56%)	i-65 (59%)
insE1	KO7 (70%)	i-7 (69%)
insE2	KO9 (81%)	i-9 (80%)
insE3	KO12 (60%)	i-12 (64%)
insE4	KO23 (86%)	i-23 (84%)
insE5	KO44 (54%), KO45 (40%)	i-44 (54%), i-45 (41%)
insF1	KO7 (69%)	i-7 (68%)
insF2	KO9 (79%)	i-9 (79%)
insF3	KO12 (59%)	i-12 (63%)
insF4	KO23 (84%)	i-23 (83%)
insF5	KO44 (53%), KO45 (41%)	i-44 (53%), i-45 (42%)
insG	KO91 (97%)	i-91 (97%)
insH1	KO6 (39%), KO7 (35%)	i-6 (50%), i-7 (36%)
insH11	KO47 (56%)	i-47 (53%)
insH15	KO64 (53%), KO63 (36%)	i-64 (45%)
insH18	KO68 (68%)	i-68 (69%)
insH2	KO12 (44%)	i-12 (47%), i-13 (35%)
insH20	KO74 (98%)	i-74 (98%)
insH21	KO27 (98%)	i-27 (98%)
insH25	KO30 (56%)	i-30 (55%)
insH4	KO15 (49%)	i-15 (71%)
insH6	KO29 (98%)	i-29 (97%)
insH8	KO42 (63%)	i-42 (62%)
insH9	KO43 (98%)	i-43 (97%)
insI1	KO6 (44%)	i-6 (56%)
insI3	KO30 (44%)	i-30 (44%)
insI4	KO91 (82%)	i-91 (83%)
insJ	KO75 (53%)	i-75 (53%)
insK	KO75 (52%), KO76 (35%)	i-75 (52%), i-76 (35%)
insL1	KO1 (83%), KO94 (44%)	i-1 (81%), i-94 (36%)
insL2	KO13 (92%)	i-13 (89%)
insL3	KO51 (66%)	i-51 (59%)
insQ	KO31 (98%)	i-31 (95%)
intA	KO56 (81%)	i-56 (98%)
intD	KO12 (63%)	i-12 (68%)
intE	KO25 (98%)	i-25 (97%)
intF	KO7 (79%)	i-7 (80%)
intR	KO29 (61%)	i-29 (61%)
intS	KO50 (64%)	i-50 (55%)
intZ	KO52 (76%)	i-52 (73%)
iraD	KO92 (97%)	i-92 (95%)
iraM	KO25 (72%)	i-25 (72%)
iraP	KO9 (95%)	i-9 (95%)
iroK	KO54 (66%)	i-54 (66%)
iscA	KO54 (86%)	i-54 (86%)
iscR	KO54 (81%)	i-54 (81%)
iscS	KO54 (83%)	i-54 (83%)
iscU	KO54 (85%)	i-54 (85%)
iscX	KO54 (95%)	i-54 (95%)
ispA	KO10 (66%)	i-10 (65%)
ispB	KO68 (53%), KO67 (35%)	i-68 (51%), i-67 (35%)
ispD	KO58 (61%)	i-58 (61%)
ispE	KO26 (56%)	i-26 (74%)
ispF	KO58 (62%)	i-58 (62%)
ispG	KO54 (66%)	i-54 (64%)
ispH	KO1 (56%)	i-1 (56%)
ispU	KO5 (57%)	i-5 (56%)
isrC	KO42 (54%)	i-42 (53%)
istR	KO78 (91%)	i-78 (89%)
ivbL	KO78 (90%)	i-78 (89%)
ivy	KO6 (83%), KO5 (37%)	i-6 (64%), i-5 (37%)
katE	KO37 (74%)	i-37 (74%)
katG	KO84 (64%)	i-84 (60%)
kbaY	KO67 (51%)	i-67 (49%)
kbaZ	KO67 (44%), KO66 (39%)	i-67 (42%), i-66 (38%)
kbl	KO77 (86%)	i-77 (82%)
kch	KO27 (72%)	i-27 (72%)
kdgK	KO75 (50%), KO74 (38%)	i-75 (48%), i-74 (38%)
kdgR	KO39 (87%)	i-39 (87%)
kdgT	KO83 (98%)	i-83 (98%)
kdpA	KO15 (56%), KO16 (43%)	i-16 (42%), i-15 (37%)
kdpB	KO15 (59%), KO16 (40%)	i-15 (40%), i-16 (39%)
kdpC	KO15 (62%), KO16 (38%)	i-15 (42%), i-16 (37%)
kdpD	KO15 (66%), KO16 (36%)	i-15 (44%)
kdpE	KO15 (70%)	i-15 (47%)
kdpF	KO15 (54%), KO16 (45%)	i-16 (43%), i-15 (35%)
kdsA	KO26 (46%)	i-26 (60%)
kdsB	KO20 (56%)	i-20 (49%)
kdsC	KO68 (72%)	i-68 (68%)
kdsD	KO68 (70%)	i-68 (67%)
kduD	KO61 (70%)	i-61 (49%)
kduI	KO61 (72%)	i-61 (51%)
kefB	KO71 (52%)	i-71 (51%)
kefC	KO2 (73%)	i-2 (74%)
kefF	KO2 (71%)	i-2 (71%)
kefG	KO71 (54%)	i-71 (54%)
kgtP	KO56 (44%), KO55 (42%)	i-55 (42%)
kilR	KO29 (50%), KO30 (38%)	i-29 (50%), i-30 (37%)
kptA	KO92 (86%)	i-92 (84%)
kup	KO80 (38%)	i-80 (59%)
lacA	KO8 (62%)	i-8 (62%)
lacI	KO8 (51%)	i-8 (51%)
lacY	KO8 (60%)	i-8 (60%)
lacZ	KO8 (55%)	i-8 (55%)
lamB	KO86 (93%)	i-86 (89%)
ldcA	KO26 (93%)	i-26 (72%)
ldcC	KO5 (97%)	i-5 (95%)
ldhA	KO30 (90%)	i-30 (89%)
ldrA	KO26 (45%), KO27 (35%)	i-26 (59%)
ldrB	KO26 (44%), KO27 (36%)	i-26 (57%), i-27 (35%)
ldrC	KO26 (43%), KO27 (37%)	i-26 (56%), i-27 (36%)
ldrD	KO75 (98%)	i-75 (95%)
ldtA	KO42 (72%)	i-42 (71%)
ldtB	KO18 (99%)	i-18 (98%)
ldtC	KO24 (46%)	i-24 (44%)
ldtD	KO21 (47%), KO20 (37%)	i-21 (46%)
ldtE	KO36 (91%)	i-36 (90%)
lepA	KO55 (82%)	i-55 (82%)
lepB	KO55 (86%)	i-55 (86%)
leuA	KO2 (45%), KO3 (36%)	i-2 (43%), i-3 (42%)
leuB	KO2 (47%)	i-2 (46%), i-3 (40%)
leuC	KO2 (49%)	i-2 (48%), i-3 (38%)
leuD	KO2 (51%)	i-2 (50%), i-3 (37%)
leuE	KO39 (43%)	i-39 (42%), i-38 (38%)
leuL	KO2 (43%), KO3 (37%)	i-3 (44%), i-2 (42%)
leuO	KO2 (41%), KO3 (39%)	i-3 (46%), i-2 (40%)
leuP	KO93 (88%), KO94 (39%)	i-93 (81%), i-94 (47%)
leuQ	KO93 (87%), KO94 (39%)	i-93 (81%), i-94 (47%)
leuS	KO14 (61%)	i-14 (59%), i-15 (41%)
leuT	KO81 (56%), KO80 (46%)	i-81 (52%)
leuU	KO67 (56%)	i-67 (56%)
leuV	KO93 (88%), KO94 (39%)	i-93 (82%), i-94 (47%)
leuW	KO15 (66%)	i-15 (93%)
leuX	KO91 (86%)	i-91 (85%)
leuZ	KO41 (89%)	i-41 (88%)
lexA	KO86 (85%)	i-86 (86%)
lgoD	KO93 (85%)	i-93 (91%)
lgoR	KO93 (82%)	i-93 (88%)
lgoT	KO93 (79%)	i-93 (84%)
lgt	KO60 (47%), KO61 (37%)	i-60 (52%)
lhgO	KO57 (74%)	i-57 (75%)
lhr	KO36 (45%), KO35 (39%)	i-36 (45%), i-35 (39%)
ligA	KO52 (50%), KO51 (39%)	i-52 (50%)
ligB	KO77 (47%)	i-77 (47%)
ligT	KO4 (71%)	i-4 (68%)
lipA	KO14 (96%)	i-14 (94%)
lipB	KO14 (89%)	i-14 (87%)
lit	KO25 (94%)	i-25 (93%)
livF	KO73 (84%)	i-73 (85%)
livG	KO73 (86%)	i-73 (87%)
livH	KO73 (92%)	i-73 (92%)
livJ	KO73 (98%)	i-73 (98%)
livK	KO73 (95%)	i-73 (95%)
livM	KO73 (89%)	i-73 (89%)
lldD	KO77 (57%), KO76 (36%)	i-77 (56%), i-76 (35%)
lldP	KO77 (54%), KO76 (40%)	i-77 (51%), i-76 (39%)
lldR	KO77 (56%), KO76 (38%)	i-77 (54%), i-76 (37%)
lnt	KO15 (52%)	i-15 (75%)
loiP	KO63 (54%)	i-63 (54%)
lolA	KO20 (65%)	i-20 (67%)
lolB	KO26 (56%)	i-26 (73%)
lolC	KO25 (42%), KO24 (36%)	i-25 (42%)
lolD	KO25 (44%), KO24 (35%)	i-25 (43%)
lolE	KO25 (45%)	i-25 (45%)
lon	KO10 (83%)	i-10 (84%)
lpd	KO3 (57%), KO4 (49%)	i-3 (49%), i-4 (49%)
lplA	KO94 (74%), KO93 (48%), KO1 (38%)	i-94 (86%), i-93 (44%), i-1 (38%)
lplT	KO61 (50%)	i-60 (39%)
lpoA	KO67 (75%)	i-67 (73%)
lpoB	KO24 (60%)	i-24 (56%)
lpp	KO36 (93%)	i-36 (92%)
lptA	KO68 (74%)	i-68 (71%)
lptB	KO68 (76%)	i-68 (73%)
lptC	KO68 (73%)	i-68 (70%)
lptD	KO2 (93%)	i-2 (93%)
lptE	KO14 (64%)	i-14 (63%), i-15 (38%)
lptF	KO91 (63%), KO90 (36%)	i-91 (61%), i-90 (35%)
lptG	KO91 (65%)	i-91 (64%)
lpxA	KO5 (76%)	i-5 (75%)
lpxB	KO5 (78%)	i-5 (77%)
lpxC	KO3 (87%)	i-3 (98%)
lpxD	KO5 (72%)	i-5 (71%)
lpxH	KO12 (93%)	i-12 (99%)
lpxK	KO20 (61%)	i-20 (54%)
lpxL	KO23 (61%)	i-23 (61%), i-24 (35%)
lpxM	KO40 (67%)	i-40 (67%)
lpxP	KO51 (86%)	i-51 (93%)
lpxT	KO46 (54%)	i-46 (50%)
lrhA	KO49 (90%)	i-49 (85%)
lrp	KO20 (54%), KO19 (37%)	i-20 (56%), i-19 (36%)
lspA	KO1 (60%)	i-1 (59%)
lsrA	KO33 (77%)	i-33 (89%)
lsrB	KO33 (69%)	i-33 (80%)
lsrC	KO33 (74%)	i-33 (86%)
lsrD	KO33 (72%)	i-33 (83%)
lsrF	KO33 (67%)	i-33 (78%)
lsrG	KO33 (66%)	i-33 (76%)
lsrK	KO33 (85%)	i-33 (97%)
lsrR	KO33 (81%)	i-33 (94%)
ltaE	KO19 (88%)	i-19 (86%)
luxS	KO57 (64%)	i-57 (62%)
lysA	KO61 (60%)	i-61 (41%)
lysC	KO86 (54%)	i-86 (52%)
lysP	KO46 (94%)	i-46 (97%)
lysQ	KO17 (51%), KO16 (36%)	i-17 (48%), i-16 (36%)
lysR	KO61 (62%)	i-61 (43%)
lysS	KO62 (71%)	i-62 (69%)
lysT	KO17 (49%), KO16 (38%)	i-17 (46%), i-16 (38%)
lysU	KO88 (94%)	i-88 (98%)
lysV	KO51 (53%), KO52 (37%)	i-51 (46%), i-52 (37%)
lysW	KO17 (49%), KO16 (37%)	i-17 (47%), i-16 (38%)
lysY	KO17 (50%), KO16 (37%)	i-17 (47%), i-16 (37%)
lysZ	KO17 (50%), KO16 (36%)	i-17 (48%), i-16 (37%)
lyxK	KO76 (90%)	i-76 (91%)
maa	KO11 (48%), KO10 (41%)	i-11 (44%), i-10 (42%)
macA	KO19 (61%)	i-19 (60%)
macB	KO19 (56%)	i-19 (56%), i-20 (36%)
maeA	KO32 (76%)	i-32 (94%)
maeB	KO53 (45%), KO52 (39%)	i-53 (44%), i-52 (38%)
mak	KO9 (71%)	i-9 (71%)
malE	KO86 (85%)	i-86 (82%)
malF	KO86 (81%)	i-86 (78%)
malG	KO86 (78%)	i-86 (75%)
malI	KO35 (87%)	i-35 (84%)
malK	KO86 (90%)	i-86 (86%)
malM	KO86 (97%)	i-86 (93%)
malP	KO72 (86%)	i-72 (86%)
malQ	KO72 (92%)	i-72 (92%)
malS	KO76 (67%)	i-76 (67%)
malT	KO72 (77%)	i-72 (78%)
malX	KO35 (91%)	i-35 (88%)
malY	KO35 (95%)	i-35 (92%)
malZ	KO9 (45%)	i-9 (45%)
manA	KO35 (63%)	i-35 (61%)
manX	KO39 (93%)	i-39 (92%)
manY	KO39 (96%)	i-39 (95%)
manZ	KO39 (99%)	i-39 (97%)
map	KO5 (46%)	i-5 (45%)
marA	KO33 (41%)	i-33 (49%)
marB	KO33 (40%)	i-33 (48%)
marC	KO33 (43%)	i-33 (51%)
marR	KO33 (42%)	i-33 (50%)
matP	KO21 (63%)	i-21 (64%)
mazE	KO59 (84%)	i-59 (82%)
mazF	KO59 (84%)	i-59 (83%)
mazG	KO59 (86%)	i-59 (84%)
mcaS	KO29 (78%)	i-29 (78%)
mcbA	KO18 (66%)	i-18 (64%)
mcbR	KO31 (62%), KO32 (42%)	i-31 (63%)
mcrA	KO25 (74%)	i-25 (74%)
mcrB	KO92 (47%), KO93 (46%)	i-93 (50%), i-92 (45%)
mcrC	KO92 (49%), KO93 (44%)	i-92 (47%), i-93 (47%)
mdaB	KO64 (47%)	i-64 (54%)
mdfA	KO19 (52%), KO18 (36%)	i-19 (52%), i-18 (37%)
mdh	KO69 (52%), KO68 (35%)	i-69 (50%), i-68 (35%)
mdlA	KO10 (60%)	i-10 (60%)
mdlB	KO10 (56%)	i-10 (56%)
mdtA	KO44 (91%)	i-44 (91%)
mdtB	KO44 (85%)	i-44 (85%)
mdtC	KO44 (77%)	i-44 (77%)
mdtE	KO74 (79%)	i-74 (79%)
mdtF	KO74 (73%)	i-74 (73%)
mdtG	KO23 (63%)	i-23 (63%)
mdtH	KO24 (47%), KO23 (44%)	i-24 (49%), i-23 (44%)
mdtI	KO34 (51%)	i-34 (51%)
mdtJ	KO34 (50%)	i-34 (50%)
mdtK	KO36 (71%)	i-36 (71%)
mdtL	KO79 (82%)	i-79 (85%)
mdtM	KO92 (69%)	i-92 (67%)
mdtN	KO87 (97%)	i-87 (97%)
mdtO	KO87 (93%)	i-87 (93%)
mdtP	KO87 (88%)	i-87 (88%)
melA	KO88 (75%)	i-88 (72%)
melB	KO88 (78%)	i-88 (75%)
melR	KO88 (71%)	i-88 (68%)
menA	KO83 (57%), KO84 (36%)	i-83 (54%)
menB	KO48 (54%)	i-48 (39%)
menC	KO48 (56%)	i-48 (41%)
menD	KO48 (50%)	i-48 (36%)
menE	KO48 (59%)	i-48 (43%)
menF	KO48 (47%), KO49 (35%)	i-48 (34%)
menH	KO48 (53%)	i-48 (38%)
menI	KO36 (72%)	i-36 (72%)
mepA	KO50 (82%)	i-50 (91%)
mepH	KO36 (51%)	i-36 (51%)
mepM	KO40 (70%)	i-40 (70%)
mepS	KO46 (52%)	i-46 (48%)
metA	KO85 (62%)	i-85 (54%)
metB	KO84 (53%), KO83 (41%)	i-84 (49%), i-83 (38%)
metC	KO64 (93%)	i-64 (96%)
metE	KO81 (66%)	i-81 (69%)
metF	KO84 (60%), KO83 (35%)	i-84 (56%)
metG	KO45 (97%)	i-45 (97%)
metH	KO86 (42%), KO85 (41%)	i-86 (39%), i-85 (35%)
metI	KO5 (75%), KO6 (41%)	i-5 (75%)
metJ	KO84 (51%), KO83 (43%)	i-84 (47%), i-83 (39%)
metK	KO63 (64%)	i-63 (65%)
metL	KO84 (56%), KO83 (38%)	i-84 (52%), i-83 (35%)
metN	KO5 (73%), KO6 (43%)	i-5 (73%)
metQ	KO5 (77%), KO6 (40%)	i-5 (77%)
metR	KO81 (70%)	i-81 (73%)
metT	KO15 (67%)	i-15 (93%)
metU	KO15 (66%)	i-15 (92%)
metV	KO60 (87%)	i-60 (95%)
metW	KO60 (87%)	i-60 (96%)
metY	KO67 (64%)	i-67 (64%)
metZ	KO60 (88%)	i-60 (96%)
mfd	KO24 (42%), KO25 (36%)	i-24 (40%), i-25 (36%)
mglA	KO46 (70%)	i-46 (73%)
mglB	KO46 (73%)	i-46 (76%)
mglC	KO46 (67%)	i-46 (69%)
mgrB	KO39 (90%)	i-39 (90%)
mgrR	KO33 (36%), KO34 (35%)	i-33 (43%), i-34 (35%)
mgsA	KO21 (47%), KO22 (43%)	i-21 (47%), i-22 (42%)
mgtA	KO90 (70%)	i-90 (69%)
mgtL	KO90 (74%)	i-90 (73%)
mhpA	KO8 (46%)	i-8 (46%)
mhpB	KO8 (44%), KO9 (36%)	i-8 (44%), i-9 (36%)
mhpC	KO8 (42%), KO9 (37%)	i-8 (42%), i-9 (37%)
mhpD	KO8 (41%), KO9 (39%)	i-8 (41%), i-9 (38%)
mhpE	KO9 (42%), KO8 (38%)	i-9 (41%), i-8 (38%)
mhpF	KO9 (40%), KO8 (39%)	i-8 (40%), i-9 (40%)
mhpR	KO8 (49%)	i-8 (49%)
mhpT	KO9 (45%), KO8 (35%)	i-9 (44%), i-8 (35%)
miaA	KO89 (87%)	i-89 (86%)
miaB	KO15 (60%)	i-15 (85%)
micA	KO57 (63%)	i-57 (61%)
micC	KO30 (76%)	i-30 (75%)
micF	KO47 (87%)	i-47 (87%)
minC	KO26 (52%), KO25 (43%)	i-25 (43%), i-26 (38%)
minD	KO26 (51%), KO25 (45%)	i-25 (45%), i-26 (37%)
minE	KO26 (50%), KO25 (46%)	i-25 (46%), i-26 (36%)
mioC	KO79 (39%)	i-80 (47%), i-79 (36%)
mipA	KO38 (56%)	i-38 (65%)
mlaA	KO50 (70%)	i-50 (60%)
mlaB	KO68 (59%)	i-68 (56%)
mlaC	KO68 (60%)	i-68 (56%)
mlaD	KO68 (62%)	i-68 (59%)
mlaE	KO68 (63%)	i-68 (60%)
mlaF	KO68 (65%)	i-68 (62%)
mlc	KO34 (61%)	i-34 (61%)
mliC	KO35 (64%)	i-35 (64%)
mlrA	KO45 (55%)	i-45 (53%)
mltA	KO60 (90%)	i-60 (98%)
mltB	KO57 (43%)	i-57 (42%)
mltC	KO63 (90%)	i-63 (88%)
mltD	KO6 (65%), KO5 (49%)	i-5 (49%), i-6 (49%)
mltF	KO55 (91%)	i-55 (90%)
mmuM	KO7 (39%), KO6 (35%)	i-6 (46%), i-7 (40%)
mmuP	KO7 (38%), KO6 (36%)	i-6 (48%), i-7 (38%)
mnaT	KO31 (67%), KO32 (39%)	i-31 (67%)
mngA	KO16 (63%)	i-16 (64%)
mngB	KO16 (57%)	i-16 (59%)
mngR	KO16 (66%)	i-16 (67%)
mnmA	KO25 (78%)	i-25 (77%)
mnmC	KO50 (74%)	i-50 (82%)
mnmE	KO79 (70%)	i-79 (73%)
mnmG	KO79 (42%)	i-80 (44%), i-79 (39%)
mnmH	KO12 (52%), KO11 (38%)	i-12 (47%), i-11 (38%)
mntH	KO51 (73%)	i-51 (65%)
mntP	KO39 (98%)	i-39 (98%)
mntR	KO18 (96%)	i-18 (93%)
mntS	KO18 (94%)	i-18 (91%)
moaA	KO17 (63%)	i-17 (63%)
moaB	KO17 (61%)	i-17 (61%)
moaC	KO17 (60%)	i-17 (60%)
moaD	KO17 (60%)	i-17 (60%)
moaE	KO17 (59%)	i-17 (59%)
mobA	KO82 (74%)	i-82 (72%)
mobB	KO82 (72%)	i-82 (71%)
mocA	KO61 (49%), KO62 (35%)	i-61 (69%)
modA	KO17 (82%)	i-17 (78%)
modB	KO17 (84%)	i-17 (80%)
modC	KO17 (86%)	i-17 (82%)
modE	KO17 (79%)	i-17 (75%)
modF	KO17 (76%)	i-17 (72%)
moeA	KO18 (73%)	i-18 (73%)
moeB	KO18 (75%)	i-18 (76%)
mog	KO1 (99%), KO94 (56%)	i-1 (99%), i-94 (46%)
mokB	KO31 (66%)	i-31 (63%)
mokC	KO1 (81%), KO94 (43%)	i-1 (79%)
motA	KO41 (53%), KO40 (44%)	i-41 (52%), i-40 (43%)
motB	KO41 (51%), KO40 (45%)	i-41 (51%), i-40 (45%)
mpaA	KO29 (80%)	i-29 (79%)
mpl	KO90 (97%)	i-90 (98%)
mppA	KO29 (90%)	i-29 (90%)
mprA	KO57 (72%)	i-57 (70%)
mqo	KO47 (97%)	i-47 (92%)
mqsA	KO64 (56%)	i-64 (64%)
mqsR	KO64 (55%)	i-64 (63%)
mraY	KO3 (61%)	i-3 (70%)
mraZ	KO3 (48%)	i-3 (56%)
mrcA	KO72 (48%), KO71 (43%)	i-72 (47%), i-71 (43%)
mrcB	KO4 (61%)	i-4 (59%)
mrdA	KO14 (75%)	i-14 (74%)
mrdB	KO14 (79%)	i-14 (77%)
mreB	KO69 (91%)	i-69 (89%)
mreC	KO69 (88%)	i-69 (86%)
mreD	KO69 (86%)	i-69 (83%)
mrp	KO45 (92%)	i-45 (92%)
mrr	KO93 (63%)	i-93 (68%)
msbA	KO20 (64%)	i-20 (56%)
mscK	KO11 (65%)	i-11 (61%)
mscL	KO70 (97%)	i-70 (73%)
mscM	KO89 (57%)	i-89 (56%)
mscS	KO62 (45%)	i-62 (45%)
msrA	KO90 (60%)	i-90 (60%)
msrB	KO38 (65%)	i-38 (74%)
msrC	KO39 (71%)	i-39 (72%)
msyB	KO23 (65%)	i-23 (65%)
mtfA	KO42 (77%)	i-42 (77%)
mtgA	KO68 (89%)	i-68 (86%)
mtlA	KO76 (49%), KO77 (44%)	i-76 (47%), i-77 (42%)
mtlD	KO77 (48%), KO76 (45%)	i-77 (45%), i-76 (44%)
mtlR	KO77 (49%), KO76 (44%)	i-77 (47%), i-76 (42%)
mtn	KO4 (38%)	i-4 (36%)
mtr	KO67 (98%)	i-67 (98%)
mug	KO65 (73%)	i-65 (68%)
mukB	KO20 (42%), KO21 (42%)	i-21 (40%), i-20 (37%)
mukE	KO20 (47%), KO21 (37%)	i-20 (41%), i-21 (36%)
mukF	KO20 (49%), KO21 (36%)	i-20 (43%), i-21 (35%)
murA	KO68 (56%)	i-68 (54%)
murB	KO84 (47%), KO85 (39%)	i-84 (47%), i-85 (44%)
murC	KO3 (73%)	i-3 (83%)
murD	KO3 (64%)	i-3 (73%)
murE	KO3 (56%)	i-3 (64%)
murF	KO3 (59%)	i-3 (68%)
murG	KO3 (69%)	i-3 (79%)
murI	KO84 (60%)	i-84 (60%)
murJ	KO24 (55%), KO23 (38%)	i-24 (56%), i-23 (38%)
murP	KO52 (93%)	i-52 (94%)
murQ	KO52 (90%)	i-52 (90%)
murR	KO52 (87%)	i-52 (87%)
mutH	KO61 (44%), KO60 (39%)	i-60 (44%)
mutL	KO89 (83%)	i-89 (82%)
mutM	KO77 (67%)	i-77 (67%)
mutS	KO58 (95%)	i-58 (96%)
mutT	KO3 (99%)	i-3 (89%)
mutY	KO63 (94%)	i-63 (92%)
mzrA	KO66 (89%)	i-66 (90%)
nac	KO42 (76%)	i-42 (75%)
nadA	KO17 (53%), KO16 (35%)	i-17 (50%), i-16 (35%)
nadB	KO55 (70%)	i-55 (70%)
nadC	KO3 (82%)	i-3 (71%)
nadD	KO14 (68%)	i-14 (67%), i-15 (36%)
nadE	KO37 (56%), KO38 (42%)	i-37 (56%), i-38 (35%)
nadK	KO56 (96%)	i-56 (82%)
nadR	KO94 (85%), KO1 (46%), KO93 (41%)	i-94 (98%), i-1 (46%), i-93 (37%)
nagA	KO15 (79%)	i-15 (92%)
nagB	KO15 (82%)	i-15 (89%)
nagC	KO15 (76%)	i-15 (95%)
nagE	KO15 (86%)	i-15 (84%)
nagK	KO25 (47%)	i-25 (47%)
nagZ	KO24 (56%)	i-24 (54%)
nanA	KO68 (53%)	i-68 (54%)
nanC	KO92 (59%)	i-92 (59%)
nanE	KO68 (57%)	i-68 (59%)
nanK	KO68 (60%)	i-68 (60%)
nanM	KO92 (56%)	i-92 (56%)
nanR	KO68 (51%), KO69 (35%)	i-68 (52%)
nanS	KO92 (54%)	i-92 (54%)
nanT	KO68 (56%)	i-68 (56%)
napA	KO47 (84%)	i-47 (80%)
napB	KO47 (77%)	i-47 (73%)
napC	KO47 (75%)	i-47 (71%)
napD	KO47 (88%)	i-47 (84%)
napF	KO47 (89%)	i-47 (85%)
napG	KO47 (80%)	i-47 (76%)
napH	KO47 (78%)	i-47 (74%)
narG	KO27 (56%)	i-27 (56%), i-26 (36%)
narH	KO27 (63%)	i-27 (62%)
narI	KO27 (67%)	i-27 (66%)
narJ	KO27 (66%)	i-27 (64%)
narK	KO27 (51%)	i-27 (50%), i-26 (41%)
narL	KO27 (45%)	i-26 (47%), i-27 (44%)
narP	KO47 (59%)	i-47 (55%)
narQ	KO53 (64%)	i-53 (63%)
narU	KO32 (93%)	i-32 (74%)
narV	KO32 (74%)	i-32 (57%)
narW	KO32 (76%)	i-32 (60%)
narX	KO27 (48%)	i-27 (46%), i-26 (44%)
narY	KO32 (79%)	i-32 (62%)
narZ	KO32 (86%)	i-32 (68%)
ndh	KO24 (52%)	i-24 (50%)
ndk	KO54 (74%)	i-54 (72%)
nei	KO16 (83%)	i-16 (81%)
nemA	KO35 (46%), KO36 (38%)	i-35 (46%), i-36 (38%)
nemR	KO35 (47%), KO36 (36%)	i-35 (48%), i-36 (36%)
nepI	KO78 (61%)	i-78 (60%)
nfi	KO85 (99%)	i-85 (92%)
nfo	KO46 (99%)	i-46 (92%)
nfrA	KO13 (59%)	i-13 (61%)
nfrB	KO13 (65%)	i-13 (67%)
nfsA	KO19 (67%)	i-19 (67%)
nfsB	KO13 (99%)	i-13 (99%)
nfuA	KO72 (99%)	i-72 (99%)
nhaA	KO1 (77%), KO94 (41%)	i-1 (76%)
nhaB	KO26 (70%)	i-26 (53%)
nhaR	KO1 (75%), KO94 (39%)	i-1 (73%)
nhoA	KO32 (70%), KO31 (37%)	i-32 (54%), i-31 (37%)
nikA	KO73 (62%)	i-73 (59%)
nikB	KO73 (59%)	i-73 (56%)
nikC	KO73 (56%)	i-73 (55%)
nikD	KO73 (56%)	i-73 (53%)
nikE	KO73 (54%)	i-73 (52%)
nikR	KO73 (53%)	i-73 (51%)
ninE	KO12 (48%)	i-12 (52%)
nirB	KO71 (88%)	i-71 (87%)
nirC	KO71 (94%)	i-71 (93%)
nirD	KO71 (92%)	i-71 (91%)
nlpA	KO78 (57%)	i-78 (56%)
nlpC	KO37 (67%)	i-37 (66%)
nlpD	KO58 (70%)	i-58 (70%)
nlpE	KO5 (90%)	i-5 (90%)
nlpI	KO67 (88%)	i-67 (88%)
nnr	KO89 (74%)	i-89 (73%)
nohD	KO13 (43%), KO12 (35%)	i-13 (45%), i-12 (37%)
norR	KO58 (42%)	i-58 (42%)
norV	KO58 (45%)	i-58 (44%)
norW	KO58 (48%)	i-58 (47%)
npr	KO68 (86%)	i-68 (82%)
nrdA	KO48 (69%)	i-48 (90%)
nrdB	KO48 (73%)	i-48 (95%)
nrdD	KO90 (89%)	i-90 (88%)
nrdE	KO57 (94%)	i-57 (92%)
nrdF	KO57 (90%)	i-57 (88%)
nrdG	KO90 (93%)	i-90 (92%)
nrdH	KO57 (99%)	i-57 (96%)
nrdI	KO57 (98%)	i-57 (95%)
nrdR	KO10 (51%)	i-10 (49%)
nrfA	KO87 (59%)	i-87 (59%)
nrfB	KO87 (61%)	i-87 (61%)
nrfC	KO87 (63%)	i-87 (63%)
nrfD	KO87 (64%)	i-87 (65%)
nrfE	KO87 (68%)	i-87 (68%)
nrfF	KO87 (70%)	i-87 (70%)
nrfG	KO87 (71%)	i-87 (71%)
nsrR	KO89 (95%)	i-89 (95%)
nth	KO35 (79%)	i-35 (79%)
nudB	KO40 (89%)	i-40 (89%)
nudC	KO85 (94%)	i-85 (97%)
nudE	KO72 (52%), KO71 (40%)	i-72 (50%), i-71 (40%)
nudF	KO64 (39%), KO65 (39%)	i-64 (45%), i-65 (41%)
nudG	KO38 (82%)	i-38 (71%)
nudI	KO48 (81%)	i-48 (61%)
nudJ	KO25 (80%)	i-25 (80%)
nudK	KO53 (56%)	i-53 (56%)
nudL	KO39 (77%)	i-39 (76%)
nuoA	KO49 (87%)	i-49 (82%)
nuoB	KO49 (85%)	i-49 (80%)
nuoC	KO49 (82%)	i-49 (77%)
nuoE	KO49 (79%)	i-49 (74%)
nuoF	KO49 (76%)	i-49 (72%)
nuoG	KO49 (71%)	i-49 (67%)
nuoH	KO49 (67%)	i-49 (63%)
nuoI	KO49 (65%)	i-49 (61%)
nuoJ	KO49 (64%)	i-49 (60%)
nuoK	KO49 (63%)	i-49 (59%)
nuoL	KO49 (61%)	i-49 (56%)
nuoM	KO49 (56%)	i-49 (53%)
nuoN	KO49 (54%)	i-49 (50%)
nupC	KO51 (69%)	i-51 (61%)
nupG	KO63 (87%)	i-63 (84%)
nupX	KO46 (92%)	i-46 (86%)
nusA	KO67 (67%)	i-67 (67%)
nusB	KO10 (55%)	i-10 (53%)
nusG	KO85 (48%), KO84 (38%)	i-85 (55%), i-84 (38%)
obgE	KO68 (48%), KO67 (39%)	i-68 (45%), i-67 (39%)
ogrK	KO44 (60%), KO45 (36%)	i-44 (60%), i-45 (36%)
ogt	KO29 (93%)	i-29 (93%)
ohsC	KO55 (98%)	i-55 (98%)
ompA	KO21 (62%)	i-21 (62%)
ompC	KO47 (90%)	i-47 (90%)
ompF	KO21 (56%)	i-21 (55%)
ompG	KO29 (61%)	i-29 (61%)
ompL	KO82 (68%)	i-82 (68%)
ompN	KO30 (74%)	i-30 (73%)
ompR	KO72 (74%)	i-72 (73%)
ompT	KO13 (51%)	i-13 (52%)
ompW	KO27 (61%)	i-27 (61%)
ompX	KO18 (88%)	i-18 (85%)
omrA	KO61 (55%)	i-61 (38%)
omrB	KO61 (56%)	i-61 (38%)
opgB	KO93 (90%)	i-93 (96%)
opgC	KO23 (79%)	i-23 (79%)
opgD	KO31 (80%)	i-31 (77%)
opgE	KO18 (91%)	i-18 (88%)
opgG	KO23 (75%)	i-23 (75%)
opgH	KO23 (70%)	i-23 (70%)
oppA	KO27 (92%)	i-27 (92%)
oppB	KO27 (88%)	i-27 (88%)
oppC	KO27 (86%)	i-27 (86%)
oppD	KO27 (83%)	i-27 (83%)
oppF	KO27 (80%)	i-27 (81%)
oriC	KO79 (40%)	i-80 (46%), i-79 (37%)
orn	KO89 (67%)	i-89 (66%)
osmB	KO28 (77%)	i-28 (78%)
osmC	KO32 (71%)	i-32 (88%)
osmE	KO37 (57%), KO38 (40%)	i-37 (57%)
osmF	KO45 (48%)	i-45 (46%), i-46 (35%)
osmY	KO93 (74%), KO94 (48%)	i-93 (68%), i-94 (56%)
otsA	KO41 (62%), KO40 (37%)	i-41 (61%), i-40 (36%)
otsB	KO41 (64%), KO40 (35%)	i-41 (63%), i-40 (35%)
oxc	KO51 (73%)	i-51 (79%)
oxyR	KO84 (76%)	i-84 (76%)
oxyS	KO84 (78%)	i-84 (78%)
paaA	KO30 (77%)	i-30 (78%)
paaB	KO30 (76%)	i-30 (76%)
paaC	KO30 (75%)	i-30 (75%)
paaD	KO30 (73%)	i-30 (73%)
paaE	KO30 (71%)	i-30 (71%)
paaF	KO30 (69%)	i-30 (69%)
paaG	KO30 (67%)	i-30 (67%)
paaH	KO30 (65%)	i-30 (65%)
paaI	KO30 (63%)	i-30 (63%)
paaJ	KO30 (61%)	i-30 (61%)
paaK	KO30 (57%)	i-30 (57%)
paaX	KO30 (56%)	i-30 (56%)
paaY	KO30 (54%)	i-30 (54%)
paaZ	KO30 (82%)	i-30 (82%)
pabA	KO71 (76%)	i-71 (75%)
pabB	KO39 (75%)	i-39 (73%)
pabC	KO24 (82%)	i-24 (78%)
pagP	KO14 (96%)	i-14 (98%)
pal	KO17 (46%), KO16 (40%)	i-17 (44%), i-16 (40%)
panB	KO4 (98%)	i-4 (99%)
panC	KO4 (96%)	i-4 (96%)
panD	KO4 (91%)	i-4 (91%)
panE	KO10 (74%)	i-10 (72%)
panF	KO69 (89%)	i-69 (89%)
panM	KO73 (99%)	i-73 (99%)
paoA	KO7 (95%)	i-7 (95%)
paoB	KO7 (93%)	i-7 (93%)
paoC	KO7 (88%)	i-7 (89%)
paoD	KO7 (84%)	i-7 (84%)
parC	KO64 (63%)	i-64 (71%)
parE	KO64 (44%)	i-64 (51%), i-65 (36%)
patA	KO65 (62%)	i-65 (56%)
patD	KO31 (72%), KO32 (35%)	i-31 (73%)
pbpC	KO54 (78%)	i-54 (76%)
pbpG	KO46 (42%), KO45 (39%)	i-46 (43%), i-45 (37%)
pck	KO72 (68%)	i-72 (67%)
pcm	KO58 (67%)	i-58 (67%)
pcnB	KO4 (79%)	i-4 (76%)
pdhR	KO3 (71%), KO4 (39%)	i-3 (62%), i-4 (39%)
pdxA	KO2 (84%)	i-2 (85%)
pdxB	KO50 (61%), KO49 (41%)	i-50 (68%), i-49 (41%)
pdxH	KO35 (65%)	i-35 (65%)
pdxJ	KO55 (96%)	i-55 (96%)
pdxK	KO52 (66%)	i-52 (66%)
pdxY	KO35 (70%)	i-35 (71%)
pepA	KO91 (59%), KO90 (38%)	i-91 (57%), i-90 (37%)
pepB	KO54 (98%)	i-54 (98%)
pepD	KO6 (79%)	i-6 (98%)
pepE	KO86 (49%), KO85 (35%)	i-86 (46%)
pepN	KO21 (68%)	i-21 (66%)
pepP	KO62 (77%)	i-62 (78%)
pepQ	KO82 (52%)	i-82 (51%), i-81 (35%)
pepT	KO25 (62%)	i-25 (62%)
perR	KO6 (47%)	i-6 (60%)
pfkA	KO83 (87%)	i-83 (82%)
pfkB	KO37 (95%)	i-37 (95%)
pflA	KO20 (98%)	i-20 (99%)
pflB	KO20 (97%)	i-20 (94%)
pflC	KO84 (95%)	i-84 (89%)
pflD	KO84 (90%)	i-84 (85%)
pfo	KO30 (81%)	i-30 (80%)
pgaA	KO23 (75%)	i-23 (74%)
pgaB	KO23 (69%)	i-23 (68%)
pgaC	KO23 (66%)	i-23 (64%)
pgaD	KO23 (64%)	i-23 (62%)
pgi	KO86 (57%)	i-86 (56%)
pgk	KO62 (40%), KO63 (36%)	i-62 (41%), i-63 (36%)
pgl	KO17 (92%)	i-17 (88%)
[truncated: 2,320 more rows]
